# Supplementary material for: Genomic variants in an inbred mouse model predict mania-like behaviors
Source: PLoS One. 2018 May 16;13(5):e0197624. doi: 10.1371/journal.pone.0197624 (PMC5955540; doi:10.1371/journal.pone.0197624)
Supplement: S1 Table — Table includes information about prior differential expression in our previous microarray work [16] as well as manual annotations about hypothesized variant consequences. (XLSX) [file pone.0197624.s001.xlsx]

## Sheet: S1
S1 Table: Candidate MSN Variants
All variants in the Table 1 are highlighted in gray.
Location and Allele	Gene ID	UniProt Accession	Consequence	Amino Acid Change	SIFT Score	DEG (FDR < 0.10) in Saul et al., 2012?	HRM?	HRM Justification	Sequence Homology and Protein Function Notes
chr1:24003167 C/G	1110058L19Rik	Q8BTE0	Missense	E65D	0.22	n	n	---	RIKEN protein. Difficult to evaluate homology or biochemistry.
chr1:39336044 T/C	Npas2	P97460	Missense	L481P	0.23	n	y	Saul et al., 2013 shows that MSN mice have altered seasonality, so interesting in light of NPAS2's human link to SAD (Pubmed ID: 12655319).	In a similar part of the peptide as a nsSNP linked to SAD in humans (Q99743 S471L). Insert of a few residues here is unique to rodents.
chr1:55406416 C/T	Plcl1	Q3USB7	Missense	A10V	0.24	n	n	---	Interacts with GABA-A receptors. Reference is V in other eutherians.
chr1:86426702 C/T	1700019O17Rik	Q9DA60	Missense	A111V	0	n	n	---	RIKEN protein. Difficult to evaluate homology or biochemistry.
chr1:86426705 A/C	1700019O17Rik	Q9DA60	Missense	Y112S	---	n	n	---	RIKEN protein. Difficult to evaluate homology or biochemistry.
chr1:86426805-86426808 TGTC/T	1700019O17Rik	Q9DA60	Deletion	IV145-146I	---	n	n	---	RIKEN protein. Difficult to evaluate homology or biochemistry.
chr1:86426810-86426896 Deleted	1700019O17Rik	Q9DA60	Long Deletion	TSVGQNKDQASIQTATLMGQDEDQASLQIA147-176T	---	n	n	---	RIKEN protein. Difficult to evaluate homology or biochemistry.
chr1:87098683 C/T	Alpi	F8VPQ6	Missense	G529S	0	n	n	---	Low genome conservation. Human protein (P09923) appears to be truncated before this position.
chr1:87540708 G/A	Ngef	E9QK62	Missense	P110S	0.16	n	n	---	Conflict between this reference sequence and the other one (Q8CHT1); not a highly conserved residue, and reference is S in other eutherians.
chr2:25272538-25272550 TGGCGGCGGCGGC/T	Anapc2	Q8BZQ7	Deletion	VAAAA8-12V	---	y	n	---	In this poly-A repeat, it doesn't seem deleterious to delete a few A residues.
chr2:25363944 C/T	Uap1l1	Q3TW96	Missense	G300D	0.13	n	n	---	Close to substrate binding site at 306-307. Conserved residue. Glycine to aspartate may change substrate binding properties.
chr2:25578862 C/T	Gm996	A2AJA9	Missense	G346R	0.1	n	n	---	Poorly annotated protein. Genome sequence is not conserved across species.
chr2:25613641 T/C	4921530D09Rik	A2AJB1	Missense	N195D	0.14	n	n	---	RIKEN protein. Difficult to evaluate homology or biochemistry.
chr2:25661106 C/T	Lcn5	A2AJB7	Missense, Splice	S189L	0.03	n	n	---	This residue isn't in every isoform of Lcn5.
chr2:167036853 C/T	Znfx1	Q8R151	Missense	G1868S	0	n	n	---	A highly conserved residue. Not certain what the residue's purpose is biochemically.
chr3:19672798 G/T	Trim55	G3X8Y1	Missense	G343V	0.15	n	n	---	Residue is highly variable in eutherians. Many other animals even have charged residues at this position.
chr3:19895103 C/T	4632415L05Rik	Q78IR3	Missense	A41V	---	y	n	---	RIKEN protein. Difficult to evaluate homology or biochemistry.
chr3:19895109 C/T	4632415L05Rik	Q78IR3	Missense	P43L	---	y	n	---	RIKEN protein. Difficult to evaluate homology or biochemistry.
chr3:19895350 A/G	4632415L05Rik	Q78IR3	Stop Lost	*123W	---	y	n	---	RIKEN protein. Difficult to evaluate homology or biochemistry.
chr3:19980665 T/G	Cp	G3X8Q5	Missense	C712G	0.01	y	n	---	Breaks a predicted disulfide bond.
chr3:19987423 G/A	Cp	G3X9T8	Missense	S903N	0.22	y	y	Differentially expressed in Saul et al., 2012.	Highlighted as part of the broad Cp discussion. This is in the middle of the plastocyanin-like domain at S904 in Q61147.
chr3:20005467 T/C	Cp	G3UXD2	Missense, Splice	V23A	---	y	n	---	Likely tolerated as a SNP, but may change the splicing of Cp. Highlighted as part of the broad Cp discussion.
chr3:20012808 C/A	Hps3	E9PZY1	Missense	K531N	0.16	y	y	Differentially expressed in Saul et al., 2012.	Highlighted as part of discussion of Hps3.
chr3:20012845 T/C	Hps3	Q91VB4	Missense	N651S	0.14	y	n	---	Strong conservation at this position, but uncertain about the biochemistry.
chr3:20058944 C/T	Hltf	G3UVU1	NMD	H22	---	y	y	Differentially expressed in Saul et al., 2012.	Converges with evidence from the 2012 PLoS ONE microarray paper.
chr3:20076540 G/C	Hltf	Q6PCN7	Missense	K369N	0.2	y	n	---	Highlighted as part of the Hltf discussion.
chr3:20227200 T/C	Cpa3	P15089	Missense	I181V	0.11	n	n	---	Valine residue is seen in other eutherians
chr3:96719304 G/A	Polr3c	F6QK97	Missense, NMD	T142M	0	n	y	Related to transcriptional regulation and similar to many genes shown in network in Saul et al., 2012.	Equivalent to human T269M on Q9BUI4. This is in the middle of an alpha-helix.
chr4:120947503 G/A	Zfp69	A2A761	Missense	T57I	0.08	n	n	---	Not a conserved residue. Similar residue changes seen in other eutherians.
chr4:120973167 G/A	Smap2	Q7TN29	Missense	T257I	0.22	n	n	---	Isoleucine seen in many other eutherians.
chr5:31073236 G/A	Cad	B2RQC6	Missense	R1608H	0	n	y	Potentially related to schizophrenia (Pubmed ID: 20659789)	SNP is in the middle of the dihydroorotase domain. A highly-conserved residue. Protein is involved in pyrimidine metabolism.
chr5:107433141 G/A	Lpcat2b	Q9D5U0	Missense	R112H	0.04	n	y	A human paralog is a schizophrenia candidate (Pubmed ID: 23062752)	Residue is in the middle of an alpha-helix.
chr5:108317299 G/A	Pigg	D3Z3Y1	Missense	V133I	0.15	n	n	---	Isoleucine seen in platypus. Inside luminal domain of protein per human sequence.
chr5:108779933-108779937 TAATA/T	Tmed11	Q9D2R4	Frameshift	-77-78	---	n	n	---	This is right at a splice site, so it might not change the frame.
chr5:108843802 C/A	Vmn2r9	K7N6Z8	Missense	E564D	0.19	n	n	---	Vomeronasal receptor, broad marker of genetic divergence.
chr5:108843825 C/T	Vmn2r9	K7N6Z8	Missense	G557S	0.01	n	n	---	Vomeronasal receptor, broad marker of genetic divergence.
chr5:108847625 C/T	Vmn2r9	K7N6Z8	Missense	V386I	0.01	n	n	---	Vomeronasal receptor, broad marker of genetic divergence.
chr5:109173944 A/G	Vmn2r13	L7N1X2	Missense	S296P	0.01	n	n	---	Vomeronasal receptor, broad marker of genetic divergence.
chr5:109220196 T/A	Vmn2r14	E9Q759	Missense	D310V	0	n	n	---	Vomeronasal receptor, broad marker of genetic divergence.
chr5:110127696 C/T	Zfp605	E9QAH2	Missense	P227S	0.01	n	n	---	Equivalent to human P196S in Q86T29. Proline residues may be important for defining how these proteins work at C2H2 domains.
chr5:112802426 G/C	Myo18b	E9PV66	Missense	L1535V	0.18	n	n	---	Some variability in orthologs. Leucine to valine is not a big change.
chr5:117555266-117555277 Deleted	Ksr2	M0QW59	Long Deletion	VRTPP259-263V	---	n	n	---	Deletion is of a widely conserved region. The proline, argenine, and threonine residues seem important.
chr8:89032312 G/T	Sall1	Q6P5E3	Missense	A388E	0.02	n	n	---	The alanine residue is well conserved, though there is disagreement between two UniProt entries for the same protein. Q9ER74 has E.
chr8:93076109 A/G	Ces1b	D3Z5G7	Missense	Y118H	0.01	n	y	Mouse-specific paralog to carboxylesterase 1 (CES1), a gene shown to interact with ADHD in humans (Pubmed ID: 22688218).	Well-conserved tyrosine residue. Starts a beta strand at P23141 Y118. In humans, this protein detoxifies cocaine.
chr8:121916500 G/A	Car5a	P23589	Missense	T255M	0.14	n	n	---	Occurs in the middle of an alpha-helix. May be important.
chr8:121918101 G/T	Car5a	P23589	Missense	L215M	0.08	n	n	---	Hydration of carbon dioxide. Involved in mitochondria. Just outside of an alpha helix. Methionine seen in other eutherians.
chr9:13826880 C/A	Cep57	D6RH89	NMD	S7	---	y	n	---	Uncertain if this even results in NMD, but Cep57 is significantly downregulated at position 137 in the 2012 microarray paper's list.
chr9:14380828 G/A	Endod1	Q8C522	Missense	A48V	0.14	y	n	---	Not a conserved residue across eutherians.
chr9:18857309 G/T	Olfr829	Q8VGX1	Missense	C228F	0.2	n	n	---	Olfactory receptor, broad marker of genetic divergence.
chr9:18875860 C/T	Olfr830	Q8VFJ5	Missense	L178F	0	n	n	---	Olfactory receptor, broad marker of genetic divergence.
chr9:18988087 C/T	Olfr834	Q7TRG8	Missense	S33F	0.15	n	n	---	Olfactory receptor, broad marker of genetic divergence.
chr9:19035153 C/T	Olfr835	Q7TRG7	Missense	S10F	0.03	n	n	---	Olfactory receptor, broad marker of genetic divergence.
chr9:19338972 G/A	Olfr845	Q7TRG2	Missense	E171K	0.09	n	n	---	Olfactory receptor, broad marker of genetic divergence.
chr9:19361019 C/G	Olfr846	Q8VET8	Missense	S112T	0.09	n	n	---	Olfactory receptor, broad marker of genetic divergence.
chr9:19441684 G/A	Olfr849	Q8VFF6	Missense	G257E	0.01	n	n	---	Olfactory receptor, broad marker of genetic divergence.
chr9:19497230 C/T	Olfr851	Q7TRG0	Missense	L161F	0.02	n	n	---	Olfactory receptor, broad marker of genetic divergence.
chr9:19585223 G/A	Olfr855	F6TKI1	Missense	A231T	0.03	n	n	---	Olfactory receptor, broad marker of genetic divergence.
chr9:19585314 A/G	Olfr855	F6TKI1	Missense	Y261C	0.02	n	n	---	Olfactory receptor, broad marker of genetic divergence.
chr9:19883462 C/A	Olfr862	Q8VFJ1	Missense	R281I	0.07	n	n	---	Olfactory receptor, broad marker of genetic divergence.
chr9:20476446 G/C	Zfp426	E9Q775	Missense, NMD	R20G	0.14	n	n	---	Glycine in other eutherians.
chr9:20804735 C/T	Col5a3	Q9JLI2	Missense	V337M	0.24	n	n	---	Methionine in other eutherians.
chr9:20822667 G/A	Rdh8	D3Z6W3	Missense	A50T	0.15	n	n	---	Threonine in other eutherians.
chr9:21281057-21281065 TCCTCCTCC/TTCTT	Kri1	F6WIU1	Deletion	EEE268-270E	---	n	n	---	Annotated by hand. Very strange variant. Deletes two E residues in a repeat region.
chr9:21589992 G/A	Yipf2	Q99LP8	Missense	L227F	0.17	y	n	---	Recorded variant in UniProt. Inside of luminal portion of the protein. Is also recorded as phenylalanine in other mammals.
chr9:21637471 G/A	Smarca4	G3UX35	Missense	R156Q	0.04	y	y	Among the most differentially expressed in Saul et al., 2012.	Smarca4 is a top gene from the 2012 microarray paper. This change in a highly conserved residue may affect phosphorylation of T353.
chr9:21795305 G/A	Kank2	Q8BX02	Missense	A139V	0.19	n	n	---	Recorded variant in UniProt, alanine to valine is a non-polar to a non-polar.
chr9:21835572 G/A	Gm6484	Q8R1L8	Missense	A19T	0.11	n	n	---	Betatrophin, a variant has been recorded in UniProt. This protein impacts glucose tolerance and fat content.
chr9:21929467 G/T	Ccdc159	Q8C963	Missense	S102I	0.14	n	n	---	There are similar polymorphisms at this site in other mammalian genomes.
chr10:58470694 C/A	Ranbp2	Q9ERU9	Missense	P845H	0.09	n	n	---	Possible DNA binding protein. This residue is not very conserved across genomes..
chr11:58880013 C/G	2810021J22Rik	Q8BIB6	Missense	A107G	0.04	n	n	---	RIKEN protein. Difficult to evaluate homology or biochemistry.
chr11:58880309 C/T	2810021J22Rik	Q8BIB6	Missense	R206C	0.03	n	n	---	RIKEN protein. Difficult to evaluate homology or biochemistry.
chr11:58880565 C/G	2810021J22Rik	Q8BIB6	Missense	S291W	0.01	n	n	---	RIKEN protein. Difficult to evaluate homology or biochemistry.
chr11:58970587 G/A	Trim17	A2AB81	Missense	R274Q	0.21	n	n	---	Low conservation at this site across genomes.
chr11:59000521 C/CTGG	Obscn	F6TJX7	Insertion	V1583PV	---	n	n	---	This insertion of a proline might do something significant to protein function.
chr11:59000884 C/T	Obscn	H7BX05	Missense	V6941M	0.12	n	n	---	This change seems minor, but is highlighted as a part of the obscurin story.
chr11:59076137 G/A	Obscn	J9JIB2	Missense	H586Y	0.02	n	n	---	This change appears to be significant.
chr11:64436259 C/T	Hs3st3a1	Q8BKN6	Missense	P65S	0.08	n	n	---	Low sequence conservation at this site.
chr11:73240601 C/G	Trpv1	Q704Y3	Missense	P14A	0	n	y	Interesting link to endocannabinoid system (Pubmed ID: 21076423)	In a highly-conserved proline reside of an Ankyrin repeat domain. This variant likely causes differences in interactions with the cytoskeleton.
chr11:73254291 C/A	Trpv1	Q704Y3	Missense	D734E	0.05	n	n	---	Strong SIFT score. Glutamate from aspartate may change the function, though some genomes have this variant. Documented variant in UniProt.
chr11:82036554 A/G	Ccl2	P10148	Missense	S50G	0.09	n	n	---	Part of Swiss background? Consistent with the SJL/J strain according to UniProt.
chr11:82103199-82103205 AAACTT/GAACGTA	Ccl12	Q62401	Stop Gained	QTF94-96RT*	---	n	n	---	Annotated by hand. Stop codon at 96. Part of Swiss background? Consistent with the SJL/J strain according to UniProt.
chr12:112495085 C/T	Nrac	Q8BNX7	Missense	R28W	0.05	n	y	Related to diet and exercise (Pubmed ID: 23029450), an interesting result given the history as an exercise model (Pubmed ID: 9670598).	Nrac is associated with nutrition and adipose tissue. Argenine to tryptophan is a significant change.
chr12:112497893 C/T	Nrac	Q8BNX7	Missense	R110C	0.12	n	n	---	This change in Nrac is highlighted as part of the larger Nrac story.
chr12:112498037 T/C	Nrac	Q8BNX7	Missense	C158R	0.23	n	n	---	The multiple Nrac variants including this one make it likely that there is a difference in Nrac function.
chr12:112809542 A/G	BC022687	Q8BHN9	Missense	T52A	0.15	n	n	---	Poorly annotated protein. Difficult to evaluate homology or biochemistry.
chr12:112855820 G/A	Gpr132	Q9Z282	Missense	A8V	0.18	n	n	---	Inside extracellular domain. Not a highly conserved residue.
chr12:112908966 G/A	Jag2	Q9QYE5	Missense	R1223C	0.18	n	n	---	This variant has been recorded in UniProt. Little information on biochemistry at this site, and conservation is not high.
chr12:113088669 A/G	Tex22	Q9D9U4	Missense	T116A	0	n	n	---	Not a lot of information on biochemistry, and this is not a conserved residue.
chr12:118190825 T/C	Dnahc11	E9Q7N9	Missense	E240G	0.18	n	n	---	Inside stem in human E9Q7N9 (E259).
chr12:118198712 G/A	Dnahc11	E9Q7N9	Missense	R41C	0.01	n	n	---	Low conservation in eutherians. This is inside a stem (human E9Q7N9: R60), so possible that cysteine breaks the stem.
chr13:67619668 G/A	A530054K11Rik	Q4QQP3	Missense	T814I	0	y	n	---	RIKEN protein. Difficult to evaluate homology or biochemistry.
chr16:64926926-64926927 AT/A	Htr1f	Q02284	Frameshift	---	---	n	n	---	Doesn't appear to change the codon meaningfully. The nucleotide residue directly 5' in the transcript is is the same as the deleted one.
chr17:7772146 A/T	Fndc1	E9Q043	Missense	L906H	0.06	n	n	---	Leucine to histidine is a big change. Znfx1 is a major protein.
chr17:35848570 C/T	Mdc1	E9QK89	Missense	P614L	0	n	n	---	This is not a highly conserved residue.
chr17:35883137 C/T	Dhx16	G3X8X0	Missense	P380L	0.24	n	n	---	This is not a highly conserved residue.
chr17:35974603 G/A	Prr3	Q811B5	Missense	A129V	0.01	n	n	---	Alanine to valine is not strange compared to other eutherian substitutions. Many are polar or even ionic.
chr17:36006774 A/T	H2-T24	G3UWY8	Missense	L122Q	---	n	n	---	MHC protein, broad marker of genetic divergance.
chr17:36014660 T/C	H2-T24	F8VQG4	Missense	Y312C	0.02	n	n	---	MHC protein, broad marker of genetic divergance.
chr17:36014670 T/A	H2-T24	F8VQG4	Missense	T309S	0.04	n	n	---	MHC protein, broad marker of genetic divergance.
chr17:36020473 C/G	H2-T24	F8VQG4	Missense	Q13H	0.13	n	n	---	MHC protein, broad marker of genetic divergance.
chr17:36032293 C/T	H2-T23	P06339	Missense	R64K	0.05	n	n	---	MHC protein, broad marker of genetic divergance.
chr17:36032306 C/A	H2-T23	P06339	Missense	A60S	0.1	n	n	---	MHC protein, broad marker of genetic divergance.
chr17:36032321 G/T	H2-T23	P06339	Missense	R55S	0.01	n	n	---	MHC protein, broad marker of genetic divergance.
chr17:36032354 T/C	H2-T23	P06339	Missense	I44V	0.13	n	n	---	MHC protein, broad marker of genetic divergance.
chr17:36032390 C/T	H2-T23	P06339	Missense	V32M	0.08	n	n	---	MHC protein, broad marker of genetic divergance.
chr17:36032398 G/T	H2-T23	P06339	Missense	T29N	0.22	n	n	---	MHC protein, broad marker of genetic divergance.
chr17:36032399 T/G	H2-T23	P06339	Missense	T29P	0.13	n	n	---	MHC protein, broad marker of genetic divergance.
chr17:36083822 C/A	H2-Bl	S4R161	Missense	A70S	0.01	n	n	---	MHC protein, broad marker of genetic divergance.
chr17:36083927 G/C	H2-Bl	S4R161	Missense	R35G	0.01	n	n	---	MHC protein, broad marker of genetic divergance.
chr17:36549178-36549181 ATTG/A	H2-M11	F6U8V3	Deletion	IV312-313I	---	n	n	---	MHC protein, broad marker of genetic divergance.
chr17:36670316 C/T	H2-M1	F7CXU4	Missense	E276K	0.16	n	n	---	MHC protein, broad marker of genetic divergance.
chr17:36671704 T/C	H2-M1	F7CXU4	Missense	D88G	0.03	n	n	---	MHC protein, broad marker of genetic divergance.
chr17:36812751 T/G	H2-M10.6	Q85ZW5	Missense	N112K	0.14	n	n	---	MHC protein, broad marker of genetic divergance.
chr17:36857638-36857641 GGAA/G	Trim26	Q99PN3	Deletion	GE398-399G	---	n	n	---	In a line of repeated glutamates that has sequence variance across species, so likely not an important variant.
chr17:36949969 G/A	Ppp1r11	A5A4Y9	Missense	T34I	0.18	y	n	---	Low conservation at this site across vertebrate species.
chr17:54297024 C/T	Slc5a7	Q8BGY9	Missense	R38H	0.08	n	y	Choline transporter involved in neural acetylcholine reuptake; KO alters multiple behaviors. (Pubmed ID: 17010154)	Variant is in cytoplasmic domain. Previously documented, but only in pandas.
chr17:81054224 C/CTAT	Thumpd2	Q9CZB3	Insertion	S191NS	---	n	n	---	This is a short insertion that may not change protein function, but is inside of a THUMP RNA binding domain.
chr17:86994697 G/A	Rhoq	Q8R527	Missense	V114I	0.16	n	n	---	Documented sequence variant in UniProt. Isoleucine and valine in other vertebrates here.
chr17:87025626 C/G	Cript	F6TQQ9	Missense	P6A	---	n	n	---	This part of the protein is not part of the documented protein in other species, so it looks to be of little importance.
