# Supplementary material for: Genomic variants in an inbred mouse model predict mania-like behaviors
Source: PLoS One. 2018 May 16;13(5):e0197624. doi: 10.1371/journal.pone.0197624 (PMC5955540; doi:10.1371/journal.pone.0197624)
Supplement: S2 Table — A) Functional enrichment clusters for the 87 genes with SIFT scores < 0.25. B) Functional enrichment clusters for the 24 genes on the short list. C) Gene IDs used as input for DAVID enrichment. (XLSX) [file pone.0197624.s002.xlsx]

## Sheet: S2A
S2A Table: DAVID Enrichment Scores for 87 Genes in Long List
Annotation Cluster 1	Enrichment Score: 3.7490201150667866
Category	Term	Count	%	PValue	Genes	List Total	Pop Hits	Pop Total	Fold Enrichment	Bonferroni	Benjamini	FDR
GOTERM_BP_DIRECT	GO:0002474~antigen processing and presentation of peptide antigen via MHC class I	6	6.89655	2.40145e-07	ENSMUSG00000037537, ENSMUSG00000053835, ENSMUSG00000067212, ENSMUSG00000073406, ENSMUSG00000037130, ENSMUSG00000037334	70	36	18082	43.0524	0.000101576	5.07893e-05	0.000337679
INTERPRO	IPR001039:MHC class I, alpha chain, alpha1/alpha2	6	6.89655	7.4272e-07	ENSMUSG00000037537, ENSMUSG00000053835, ENSMUSG00000067212, ENSMUSG00000073406, ENSMUSG00000037130, ENSMUSG00000037334	79	45	20594	34.7578	0.000154474	0.000154474	0.000936895
GOTERM_MF_DIRECT	GO:0042605~peptide antigen binding	6	6.89655	1.2814e-06	ENSMUSG00000037537, ENSMUSG00000053835, ENSMUSG00000067212, ENSMUSG00000073406, ENSMUSG00000037130, ENSMUSG00000037334	75	45	17446	31.0151	0.000220376	0.000220376	0.00156636
INTERPRO	IPR011161:MHC class I-like antigen recognition	6	6.89655	2.68061e-06	ENSMUSG00000037537, ENSMUSG00000053835, ENSMUSG00000067212, ENSMUSG00000073406, ENSMUSG00000037130, ENSMUSG00000037334	79	58	20594	26.9673	0.000557413	0.000278745	0.00338139
INTERPRO	IPR011162:MHC classes I/II-like antigen recognition protein	6	6.89655	6.3647e-06	ENSMUSG00000037537, ENSMUSG00000053835, ENSMUSG00000067212, ENSMUSG00000073406, ENSMUSG00000037130, ENSMUSG00000037334	79	69	20594	22.6681	0.00132299	0.00044119	0.00802841
KEGG_PATHWAY	mmu05332:Graft-versus-host disease	6	6.89655	8.02578e-06	ENSMUSG00000037537, ENSMUSG00000053835, ENSMUSG00000067212, ENSMUSG00000073406, ENSMUSG00000037130, ENSMUSG00000037334	43	52	7720	20.7156	0.000505499	0.000505499	0.00812625
KEGG_PATHWAY	mmu05330:Allograft rejection	6	6.89655	1.16085e-05	ENSMUSG00000037537, ENSMUSG00000053835, ENSMUSG00000067212, ENSMUSG00000073406, ENSMUSG00000037130, ENSMUSG00000037334	43	56	7720	19.2359	0.000731072	0.000365603	0.0117536
INTERPRO	IPR003006:Immunoglobulin/major histocompatibility complex, conserved site	6	6.89655	1.77202e-05	ENSMUSG00000037537, ENSMUSG00000053835, ENSMUSG00000067212, ENSMUSG00000073406, ENSMUSG00000037130, ENSMUSG00000037334	79	85	20594	18.4012	0.00367905	0.000921033	0.0223507
KEGG_PATHWAY	mmu04940:Type I diabetes mellitus	6	6.89655	1.91988e-05	ENSMUSG00000037537, ENSMUSG00000053835, ENSMUSG00000067212, ENSMUSG00000073406, ENSMUSG00000037130, ENSMUSG00000037334	43	62	7720	17.3743	0.00120881	0.000403098	0.0194381
KEGG_PATHWAY	mmu05320:Autoimmune thyroid disease	6	6.89655	3.7262e-05	ENSMUSG00000037537, ENSMUSG00000053835, ENSMUSG00000067212, ENSMUSG00000073406, ENSMUSG00000037130, ENSMUSG00000037334	43	71	7720	15.172	0.00234479	0.000586715	0.0377234
INTERPRO	IPR003597:Immunoglobulin C1-set	6	6.89655	4.08196e-05	ENSMUSG00000037537, ENSMUSG00000053835, ENSMUSG00000067212, ENSMUSG00000073406, ENSMUSG00000037130, ENSMUSG00000037334	79	101	20594	15.4862	0.00845471	0.00169669	0.0514794
KEGG_PATHWAY	mmu05416:Viral myocarditis	6	6.89655	6.24681e-05	ENSMUSG00000037537, ENSMUSG00000053835, ENSMUSG00000067212, ENSMUSG00000073406, ENSMUSG00000037130, ENSMUSG00000037334	43	79	7720	13.6356	0.00392788	0.000786814	0.0632344
SMART	SM00407:IGc1	6	6.89655	7.43323e-05	ENSMUSG00000037537, ENSMUSG00000053835, ENSMUSG00000067212, ENSMUSG00000073406, ENSMUSG00000037130, ENSMUSG00000037334	48	98	10425	13.2972	0.00482013	0.00482013	0.0757335
KEGG_PATHWAY	mmu04612:Antigen processing and presentation	6	6.89655	7.47253e-05	ENSMUSG00000037537, ENSMUSG00000053835, ENSMUSG00000067212, ENSMUSG00000073406, ENSMUSG00000037130, ENSMUSG00000037334	43	82	7720	13.1367	0.00469681	0.000784338	0.0756377
KEGG_PATHWAY	mmu05168:Herpes simplex infection	8	9.1954	0.000112732	ENSMUSG00000037537, ENSMUSG00000053835, ENSMUSG00000035352, ENSMUSG00000067212, ENSMUSG00000073406, ENSMUSG00000037130, ENSMUSG00000035385, ENSMUSG00000037334	43	208	7720	6.90519	0.00707737	0.00101413	0.114089
KEGG_PATHWAY	mmu05169:Epstein-Barr virus infection	7	8.04598	0.000987026	ENSMUSG00000037537, ENSMUSG00000053835, ENSMUSG00000067212, ENSMUSG00000073406, ENSMUSG00000037130, ENSMUSG00000028099, ENSMUSG00000037334	43	215	7720	5.84532	0.0603176	0.00774651	0.994929
KEGG_PATHWAY	mmu04514:Cell adhesion molecules (CAMs)	6	6.89655	0.00173755	ENSMUSG00000037537, ENSMUSG00000053835, ENSMUSG00000067212, ENSMUSG00000073406, ENSMUSG00000037130, ENSMUSG00000037334	43	162	7720	6.64944	0.103772	0.0120996	1.74548
KEGG_PATHWAY	mmu04145:Phagosome	6	6.89655	0.00237779	ENSMUSG00000037537, ENSMUSG00000053835, ENSMUSG00000067212, ENSMUSG00000073406, ENSMUSG00000037130, ENSMUSG00000037334	43	174	7720	6.19086	0.139274	0.014886	2.38168
KEGG_PATHWAY	mmu04144:Endocytosis	7	8.04598	0.00363749	ENSMUSG00000037537, ENSMUSG00000053835, ENSMUSG00000067212, ENSMUSG00000073406, ENSMUSG00000037130, ENSMUSG00000032870, ENSMUSG00000037334	43	278	7720	4.52066	0.205132	0.0206546	3.62262
KEGG_PATHWAY	mmu05166:HTLV-I infection	7	8.04598	0.00363749	ENSMUSG00000037537, ENSMUSG00000053835, ENSMUSG00000067212, ENSMUSG00000026965, ENSMUSG00000073406, ENSMUSG00000037130, ENSMUSG00000037334	43	278	7720	4.52066	0.205132	0.0206546	3.62262
KEGG_PATHWAY	mmu05203:Viral carcinogenesis	6	6.89655	0.00792432	ENSMUSG00000037537, ENSMUSG00000053835, ENSMUSG00000067212, ENSMUSG00000073406, ENSMUSG00000037130, ENSMUSG00000037334	43	231	7720	4.66324	0.394209	0.0409081	7.73983
GOTERM_MF_DIRECT	GO:0005102~receptor binding	6	6.89655	0.0306089	ENSMUSG00000037537, ENSMUSG00000053835, ENSMUSG00000067212, ENSMUSG00000073406, ENSMUSG00000037130, ENSMUSG00000037334	75	412	17446	3.38757	0.995238	0.737302	31.6143
UP_KEYWORDS	Disulfide bond	17	19.5402	0.11825	ENSMUSG00000003226, ENSMUSG00000003617, ENSMUSG00000061462, ENSMUSG00000053835, ENSMUSG00000035352, ENSMUSG00000067212, ENSMUSG00000037130, ENSMUSG00000001865, ENSMUSG00000047759, ENSMUSG00000037537, ENSMUSG00000026937, ENSMUSG00000002799, ENSMUSG00000073406, ENSMUSG00000035385, ENSMUSG00000021298, ENSMUSG00000050783, ENSMUSG00000037334	86	3124	22680	1.4351	1	0.752118	77.0419
INTERPRO	IPR013783:Immunoglobulin-like fold	8	9.1954	0.122148	ENSMUSG00000037537, ENSMUSG00000061462, ENSMUSG00000053835, ENSMUSG00000071984, ENSMUSG00000067212, ENSMUSG00000073406, ENSMUSG00000037130, ENSMUSG00000037334	79	1099	20594	1.89761	1	0.742022	80.6673
INTERPRO	IPR007110:Immunoglobulin-like domain	7	8.04598	0.135354	ENSMUSG00000037537, ENSMUSG00000061462, ENSMUSG00000053835, ENSMUSG00000067212, ENSMUSG00000073406, ENSMUSG00000037130, ENSMUSG00000037334	79	920	20594	1.98346	1	0.71647	84.032
Annotation Cluster 2	Enrichment Score: 2.307385713714337
Category	Term	Count	%	PValue	Genes	List Total	Pop Hits	Pop Total	Fold Enrichment	Bonferroni	Benjamini	FDR
UP_KEYWORDS	Zinc	19	21.8391	0.000668413	ENSMUSG00000039501, ENSMUSG00000003226, ENSMUSG00000020491, ENSMUSG00000038500, ENSMUSG00000079440, ENSMUSG00000013629, ENSMUSG00000024457, ENSMUSG00000001865, ENSMUSG00000023284, ENSMUSG00000032870, ENSMUSG00000021510, ENSMUSG00000002428, ENSMUSG00000031665, ENSMUSG00000060913, ENSMUSG00000061578, ENSMUSG00000059475, ENSMUSG00000064141, ENSMUSG00000036964, ENSMUSG00000025317	86	2099	22680	2.38718	0.0850892	0.0850892	0.778774
UP_KEYWORDS	Zinc-finger	15	17.2414	0.00194714	ENSMUSG00000039501, ENSMUSG00000003226, ENSMUSG00000020491, ENSMUSG00000038500, ENSMUSG00000024457, ENSMUSG00000023284, ENSMUSG00000032870, ENSMUSG00000021510, ENSMUSG00000002428, ENSMUSG00000031665, ENSMUSG00000060913, ENSMUSG00000061578, ENSMUSG00000059475, ENSMUSG00000064141, ENSMUSG00000036964	86	1565	22680	2.52768	0.228348	0.121563	2.2532
UP_KEYWORDS	Metal-binding	22	25.2874	0.0124503	ENSMUSG00000039501, ENSMUSG00000003226, ENSMUSG00000003617, ENSMUSG00000020491, ENSMUSG00000038500, ENSMUSG00000013629, ENSMUSG00000024457, ENSMUSG00000001865, ENSMUSG00000023284, ENSMUSG00000032870, ENSMUSG00000021510, ENSMUSG00000031665, ENSMUSG00000033794, ENSMUSG00000002428, ENSMUSG00000060913, ENSMUSG00000061578, ENSMUSG00000026077, ENSMUSG00000005952, ENSMUSG00000059475, ENSMUSG00000064141,…	86	3395	22680	1.70894	0.811052	0.283414	13.6268
GOTERM_MF_DIRECT	GO:0046872~metal ion binding	22	25.2874	0.0363777	ENSMUSG00000039501, ENSMUSG00000003226, ENSMUSG00000003617, ENSMUSG00000020491, ENSMUSG00000038500, ENSMUSG00000013629, ENSMUSG00000024457, ENSMUSG00000001865, ENSMUSG00000023284, ENSMUSG00000032870, ENSMUSG00000021510, ENSMUSG00000031665, ENSMUSG00000033794, ENSMUSG00000002428, ENSMUSG00000037419, ENSMUSG00000061578, ENSMUSG00000026077, ENSMUSG00000005952, ENSMUSG00000059475, ENSMUSG00000064141,…	75	3355	17446	1.52533	0.998294	0.720491	36.4261
Annotation Cluster 3	Enrichment Score: 1.976884359146211
Category	Term	Count	%	PValue	Genes	List Total	Pop Hits	Pop Total	Fold Enrichment	Bonferroni	Benjamini	FDR
GOTERM_BP_DIRECT	GO:0050911~detection of chemical stimulus involved in sensory perception of smell	10	11.4943	2.48162e-14	ENSMUSG00000052182, ENSMUSG00000061614, ENSMUSG00000052625, ENSMUSG00000063842, ENSMUSG00000043087, ENSMUSG00000045204, ENSMUSG00000062868, ENSMUSG00000051414, ENSMUSG00000095525, ENSMUSG00000058692	70	40	18082	64.5786	1.05196e-11	1.05196e-11	3.4972e-11
UP_KEYWORDS	Transducer	16	18.3908	0.00266218	ENSMUSG00000052625, ENSMUSG00000045204, ENSMUSG00000091624, ENSMUSG00000052182, ENSMUSG00000091635, ENSMUSG00000061614, ENSMUSG00000063842, ENSMUSG00000091059, ENSMUSG00000043087, ENSMUSG00000062868, ENSMUSG00000050783, ENSMUSG00000021298, ENSMUSG00000051414, ENSMUSG00000095525, ENSMUSG00000058692, ENSMUSG00000038349	86	1801	22680	2.34288	0.298506	0.111465	3.06891
UP_KEYWORDS	G-protein coupled receptor	15	17.2414	0.00510264	ENSMUSG00000052625, ENSMUSG00000045204, ENSMUSG00000091624, ENSMUSG00000052182, ENSMUSG00000091635, ENSMUSG00000061614, ENSMUSG00000063842, ENSMUSG00000091059, ENSMUSG00000043087, ENSMUSG00000062868, ENSMUSG00000050783, ENSMUSG00000021298, ENSMUSG00000095525, ENSMUSG00000058692, ENSMUSG00000051414	86	1741	22680	2.27215	0.49358	0.156417	5.80629
GOTERM_BP_DIRECT	GO:0007186~G-protein coupled receptor signaling pathway	14	16.092	0.0115447	ENSMUSG00000052182, ENSMUSG00000061614, ENSMUSG00000052625, ENSMUSG00000035352, ENSMUSG00000063842, ENSMUSG00000043087, ENSMUSG00000045204, ENSMUSG00000062868, ENSMUSG00000035385, ENSMUSG00000021298, ENSMUSG00000050783, ENSMUSG00000051414, ENSMUSG00000058692, ENSMUSG00000095525	70	1706	18082	2.11981	0.992641	0.80549	15.0647
GOTERM_MF_DIRECT	GO:0004930~G-protein coupled receptor activity	15	17.2414	0.0142882	ENSMUSG00000052625, ENSMUSG00000045204, ENSMUSG00000091624, ENSMUSG00000052182, ENSMUSG00000091635, ENSMUSG00000061614, ENSMUSG00000063842, ENSMUSG00000091059, ENSMUSG00000043087, ENSMUSG00000062868, ENSMUSG00000050783, ENSMUSG00000021298, ENSMUSG00000095525, ENSMUSG00000058692, ENSMUSG00000051414	75	1749	17446	1.99497	0.915862	0.709935	16.1313
INTERPRO	IPR000276:G protein-coupled receptor, rhodopsin-like	12	13.7931	0.0210865	ENSMUSG00000052182, ENSMUSG00000061614, ENSMUSG00000052625, ENSMUSG00000063842, ENSMUSG00000043087, ENSMUSG00000045204, ENSMUSG00000062868, ENSMUSG00000021298, ENSMUSG00000050783, ENSMUSG00000051414, ENSMUSG00000095525, ENSMUSG00000058692	79	1458	20594	2.14554	0.98812	0.522321	23.5733
GOTERM_CC_DIRECT	GO:0005886~plasma membrane	29	33.3333	0.0263262	ENSMUSG00000071984, ENSMUSG00000043122, ENSMUSG00000037130, ENSMUSG00000091624, ENSMUSG00000002799, ENSMUSG00000063842, ENSMUSG00000061578, ENSMUSG00000073406, ENSMUSG00000062868, ENSMUSG00000037334, ENSMUSG00000058692, ENSMUSG00000051414, ENSMUSG00000052625, ENSMUSG00000053835, ENSMUSG00000067212, ENSMUSG00000045204, ENSMUSG00000023945, ENSMUSG00000037537, ENSMUSG00000052182, ENSMUSG00000091635,…	81	4874	19662	1.44429	0.942424	0.942424	25.9098
GOTERM_BP_DIRECT	GO:0007608~sensory perception of smell	10	11.4943	0.0291199	ENSMUSG00000052182, ENSMUSG00000061614, ENSMUSG00000052625, ENSMUSG00000063842, ENSMUSG00000043087, ENSMUSG00000045204, ENSMUSG00000062868, ENSMUSG00000051414, ENSMUSG00000095525, ENSMUSG00000058692	70	1143	18082	2.25997	0.999996	0.95607	34.0023
UP_KEYWORDS	Olfaction	10	11.4943	0.0292111	ENSMUSG00000052182, ENSMUSG00000061614, ENSMUSG00000052625, ENSMUSG00000063842, ENSMUSG00000043087, ENSMUSG00000045204, ENSMUSG00000062868, ENSMUSG00000051414, ENSMUSG00000095525, ENSMUSG00000058692	86	1158	22680	2.27738	0.980609	0.481678	29.2945
INTERPRO	IPR000725:Olfactory receptor	10	11.4943	0.0293084	ENSMUSG00000052182, ENSMUSG00000061614, ENSMUSG00000052625, ENSMUSG00000063842, ENSMUSG00000043087, ENSMUSG00000045204, ENSMUSG00000062868, ENSMUSG00000051414, ENSMUSG00000095525, ENSMUSG00000058692	79	1149	20594	2.26879	0.997945	0.58683	31.2872
GOTERM_MF_DIRECT	GO:0004984~olfactory receptor activity	10	11.4943	0.0546108	ENSMUSG00000052182, ENSMUSG00000061614, ENSMUSG00000052625, ENSMUSG00000063842, ENSMUSG00000043087, ENSMUSG00000045204, ENSMUSG00000062868, ENSMUSG00000051414, ENSMUSG00000095525, ENSMUSG00000058692	75	1154	17446	2.01571	0.999936	0.748396	49.6654
INTERPRO	IPR017452:GPCR, rhodopsin-like, 7TM	12	13.7931	0.0564893	ENSMUSG00000052182, ENSMUSG00000061614, ENSMUSG00000052625, ENSMUSG00000063842, ENSMUSG00000043087, ENSMUSG00000045204, ENSMUSG00000062868, ENSMUSG00000021298, ENSMUSG00000050783, ENSMUSG00000051414, ENSMUSG00000095525, ENSMUSG00000058692	79	1708	20594	1.8315	0.999994	0.666968	51.9774
UP_KEYWORDS	Sensory transduction	10	11.4943	0.05859	ENSMUSG00000052182, ENSMUSG00000061614, ENSMUSG00000052625, ENSMUSG00000063842, ENSMUSG00000043087, ENSMUSG00000045204, ENSMUSG00000062868, ENSMUSG00000051414, ENSMUSG00000095525, ENSMUSG00000058692	86	1320	22680	1.99789	0.999674	0.682461	50.637
UP_KEYWORDS	Transmembrane helix	33	37.931	0.0988903	ENSMUSG00000003226, ENSMUSG00000003617, ENSMUSG00000043122, ENSMUSG00000037130, ENSMUSG00000047759, ENSMUSG00000091624, ENSMUSG00000033794, ENSMUSG00000032182, ENSMUSG00000002799, ENSMUSG00000037419, ENSMUSG00000063842, ENSMUSG00000073406, ENSMUSG00000062868, ENSMUSG00000004821, ENSMUSG00000037334, ENSMUSG00000058692, ENSMUSG00000051414, ENSMUSG00000052625, ENSMUSG00000029263, ENSMUSG00000053835,…	86	6938	22680	1.25437	0.999999	0.822916	70.4045
UP_KEYWORDS	Transmembrane	33	37.931	0.101586	ENSMUSG00000003226, ENSMUSG00000003617, ENSMUSG00000043122, ENSMUSG00000037130, ENSMUSG00000047759, ENSMUSG00000091624, ENSMUSG00000033794, ENSMUSG00000032182, ENSMUSG00000002799, ENSMUSG00000037419, ENSMUSG00000063842, ENSMUSG00000073406, ENSMUSG00000062868, ENSMUSG00000004821, ENSMUSG00000037334, ENSMUSG00000058692, ENSMUSG00000051414, ENSMUSG00000052625, ENSMUSG00000029263, ENSMUSG00000053835,…	86	6955	22680	1.2513	0.999999	0.794654	71.4234
UP_KEYWORDS	Receptor	15	17.2414	0.106977	ENSMUSG00000052625, ENSMUSG00000045204, ENSMUSG00000091624, ENSMUSG00000052182, ENSMUSG00000091635, ENSMUSG00000061614, ENSMUSG00000063842, ENSMUSG00000091059, ENSMUSG00000043087, ENSMUSG00000062868, ENSMUSG00000050783, ENSMUSG00000021298, ENSMUSG00000095525, ENSMUSG00000058692, ENSMUSG00000051414	86	2613	22680	1.5139	1	0.777938	73.3652
KEGG_PATHWAY	mmu04740:Olfactory transduction	10	11.4943	0.123325	ENSMUSG00000052182, ENSMUSG00000061614, ENSMUSG00000052625, ENSMUSG00000063842, ENSMUSG00000043087, ENSMUSG00000045204, ENSMUSG00000062868, ENSMUSG00000051414, ENSMUSG00000095525, ENSMUSG00000058692	43	1080	7720	1.66236	0.999749	0.47157	73.6239
GOTERM_CC_DIRECT	GO:0016021~integral component of membrane	33	37.931	0.203472	ENSMUSG00000003226, ENSMUSG00000003617, ENSMUSG00000043122, ENSMUSG00000037130, ENSMUSG00000047759, ENSMUSG00000091624, ENSMUSG00000033794, ENSMUSG00000032182, ENSMUSG00000002799, ENSMUSG00000037419, ENSMUSG00000063842, ENSMUSG00000073406, ENSMUSG00000062868, ENSMUSG00000004821, ENSMUSG00000037334, ENSMUSG00000058692, ENSMUSG00000051414, ENSMUSG00000052625, ENSMUSG00000029263, ENSMUSG00000053835,…	81	6878	19662	1.16465	1	0.992314	92.2475
UP_KEYWORDS	Cell membrane	18	20.6897	0.235389	ENSMUSG00000052625, ENSMUSG00000043122, ENSMUSG00000045204, ENSMUSG00000091624, ENSMUSG00000052182, ENSMUSG00000091635, ENSMUSG00000061614, ENSMUSG00000063842, ENSMUSG00000091059, ENSMUSG00000043087, ENSMUSG00000005952, ENSMUSG00000062868, ENSMUSG00000024143, ENSMUSG00000021298, ENSMUSG00000050783, ENSMUSG00000051414, ENSMUSG00000095525, ENSMUSG00000058692	86	3759	22680	1.26283	1	0.907423	95.664
UP_KEYWORDS	Membrane	36	41.3793	0.328379	ENSMUSG00000003226, ENSMUSG00000003617, ENSMUSG00000043122, ENSMUSG00000037130, ENSMUSG00000047759, ENSMUSG00000026259, ENSMUSG00000091624, ENSMUSG00000033794, ENSMUSG00000032182, ENSMUSG00000002799, ENSMUSG00000037419, ENSMUSG00000063842, ENSMUSG00000061578, ENSMUSG00000073406, ENSMUSG00000062868, ENSMUSG00000004821, ENSMUSG00000037334, ENSMUSG00000058692, ENSMUSG00000051414, ENSMUSG00000052625,…	86	8683	22680	1.0934	1	0.947199	99.0481
Annotation Cluster 4	Enrichment Score: 1.0907166914378859
Category	Term	Count	%	PValue	Genes	List Total	Pop Hits	Pop Total	Fold Enrichment	Bonferroni	Benjamini	FDR
INTERPRO	IPR000315:Zinc finger, B-box	3	3.44828	0.0297388	ENSMUSG00000060913, ENSMUSG00000024457, ENSMUSG00000036964	79	71	20594	11.0148	0.998126	0.543852	31.6705
SMART	SM00336:BBOX	3	3.44828	0.030759	ENSMUSG00000060913, ENSMUSG00000024457, ENSMUSG00000036964	48	61	10425	10.6814	0.86876	0.63773	27.2701
SMART	SM00184:RING	4	4.5977	0.088164	ENSMUSG00000002428, ENSMUSG00000060913, ENSMUSG00000024457, ENSMUSG00000036964	48	234	10425	3.71261	0.997519	0.63207	60.9634
INTERPRO	IPR001841:Zinc finger, RING-type	4	4.5977	0.0945984	ENSMUSG00000002428, ENSMUSG00000060913, ENSMUSG00000024457, ENSMUSG00000036964	79	286	20594	3.64592	1	0.747924	71.4519
UP_SEQ_FEATURE	zinc finger region:RING-type	3	3.44828	0.100641	ENSMUSG00000002428, ENSMUSG00000024457, ENSMUSG00000036964	53	186	18012	5.48144	1	1	75.5153
INTERPRO	IPR017907:Zinc finger, RING-type, conserved site	3	3.44828	0.126894	ENSMUSG00000002428, ENSMUSG00000060913, ENSMUSG00000036964	79	163	20594	4.79786	1	0.722786	81.9451
INTERPRO	IPR013083:Zinc finger, RING/FYVE/PHD-type	4	4.5977	0.237847	ENSMUSG00000002428, ENSMUSG00000060913, ENSMUSG00000024457, ENSMUSG00000036964	79	445	20594	2.34322	1	0.867034	96.7489
Annotation Cluster 5	Enrichment Score: 1.04196008441613
Category	Term	Count	%	PValue	Genes	List Total	Pop Hits	Pop Total	Fold Enrichment	Bonferroni	Benjamini	FDR
UP_KEYWORDS	Zinc-finger	15	17.2414	0.00194714	ENSMUSG00000039501, ENSMUSG00000003226, ENSMUSG00000020491, ENSMUSG00000038500, ENSMUSG00000024457, ENSMUSG00000023284, ENSMUSG00000032870, ENSMUSG00000021510, ENSMUSG00000002428, ENSMUSG00000031665, ENSMUSG00000060913, ENSMUSG00000061578, ENSMUSG00000059475, ENSMUSG00000064141, ENSMUSG00000036964	86	1565	22680	2.52768	0.228348	0.121563	2.2532
INTERPRO	IPR001909:Krueppel-associated box	5	5.74713	0.053167	ENSMUSG00000020491, ENSMUSG00000059475, ENSMUSG00000023284, ENSMUSG00000064141, ENSMUSG00000021510	79	373	20594	3.49442	0.999988	0.717088	49.8001
SMART	SM00349:KRAB	5	5.74713	0.0825589	ENSMUSG00000020491, ENSMUSG00000059475, ENSMUSG00000023284, ENSMUSG00000064141, ENSMUSG00000021510	48	367	10425	2.95896	0.996305	0.845405	58.4474
INTERPRO	IPR013087:Zinc finger C2H2-type/integrase DNA-binding domain	6	6.89655	0.10114	ENSMUSG00000031665, ENSMUSG00000020491, ENSMUSG00000059475, ENSMUSG00000023284, ENSMUSG00000064141, ENSMUSG00000021510	79	652	20594	2.39893	1	0.708336	73.9475
INTERPRO	IPR015880:Zinc finger, C2H2-like	6	6.89655	0.122311	ENSMUSG00000031665, ENSMUSG00000020491, ENSMUSG00000059475, ENSMUSG00000023284, ENSMUSG00000064141, ENSMUSG00000021510	79	693	20594	2.257	1	0.725334	80.7125
INTERPRO	IPR007087:Zinc finger, C2H2	6	6.89655	0.143647	ENSMUSG00000031665, ENSMUSG00000020491, ENSMUSG00000059475, ENSMUSG00000023284, ENSMUSG00000064141, ENSMUSG00000021510	79	731	20594	2.13967	1	0.724786	85.8599
SMART	SM00355:ZnF_C2H2	6	6.89655	0.20024	ENSMUSG00000031665, ENSMUSG00000020491, ENSMUSG00000059475, ENSMUSG00000023284, ENSMUSG00000064141, ENSMUSG00000021510	48	693	10425	1.88041	1	0.874422	89.7442
GOTERM_MF_DIRECT	GO:0003676~nucleic acid binding	8	9.1954	0.27009	ENSMUSG00000031665, ENSMUSG00000002428, ENSMUSG00000037419, ENSMUSG00000020491, ENSMUSG00000059475, ENSMUSG00000023284, ENSMUSG00000064141, ENSMUSG00000021510	75	1237	17446	1.50437	1	0.995551	97.8688
GOTERM_BP_DIRECT	GO:0006355~regulation of transcription, DNA-templated	10	11.4943	0.510283	ENSMUSG00000039501, ENSMUSG00000031665, ENSMUSG00000020491, ENSMUSG00000032194, ENSMUSG00000026077, ENSMUSG00000059475, ENSMUSG00000023284, ENSMUSG00000064141, ENSMUSG00000021510, ENSMUSG00000032187	70	2279	18082	1.13345	1	1	99.9956
Annotation Cluster 6	Enrichment Score: 0.9978439354506259
Category	Term	Count	%	PValue	Genes	List Total	Pop Hits	Pop Total	Fold Enrichment	Bonferroni	Benjamini	FDR
GOTERM_MF_DIRECT	GO:0016887~ATPase activity	4	4.5977	0.053218	ENSMUSG00000002428, ENSMUSG00000024422, ENSMUSG00000018581, ENSMUSG00000032187	75	200	17446	4.65227	0.999918	0.791471	48.7514
INTERPRO	IPR027417:P-loop containing nucleoside triphosphate hydrolase	8	9.1954	0.0563637	ENSMUSG00000039501, ENSMUSG00000002428, ENSMUSG00000072720, ENSMUSG00000024422, ENSMUSG00000018581, ENSMUSG00000024143, ENSMUSG00000047759, ENSMUSG00000032187	79	909	20594	2.29424	0.999994	0.700818	51.8967
INTERPRO	IPR001650:Helicase, C-terminal	3	3.44828	0.0642925	ENSMUSG00000002428, ENSMUSG00000024422, ENSMUSG00000032187	79	109	20594	7.17478	0.999999	0.683946	56.7537
INTERPRO	IPR014001:Helicase, superfamily 1/2, ATP-binding domain	3	3.44828	0.0663668	ENSMUSG00000002428, ENSMUSG00000024422, ENSMUSG00000032187	79	111	20594	7.0455	0.999999	0.666712	57.9476
SMART	SM00490:HELICc	3	3.44828	0.0850988	ENSMUSG00000002428, ENSMUSG00000024422, ENSMUSG00000032187	48	108	10425	6.03299	0.996915	0.764316	59.6051
SMART	SM00487:DEXDc	3	3.44828	0.0878038	ENSMUSG00000002428, ENSMUSG00000024422, ENSMUSG00000032187	48	110	10425	5.9233	0.997455	0.697206	60.8059
GOTERM_MF_DIRECT	GO:0004386~helicase activity	3	3.44828	0.103986	ENSMUSG00000002428, ENSMUSG00000024422, ENSMUSG00000032187	75	129	17446	5.40961	1	0.905644	73.8724
UP_KEYWORDS	ATP-binding	8	9.1954	0.249299	ENSMUSG00000002428, ENSMUSG00000072720, ENSMUSG00000061462, ENSMUSG00000024422, ENSMUSG00000061578, ENSMUSG00000005952, ENSMUSG00000013629, ENSMUSG00000032187	86	1363	22680	1.54789	1	0.893901	96.5017
UP_KEYWORDS	Hydrolase	8	9.1954	0.421796	ENSMUSG00000002428, ENSMUSG00000024422, ENSMUSG00000037419, ENSMUSG00000079440, ENSMUSG00000013629, ENSMUSG00000001865, ENSMUSG00000078964, ENSMUSG00000032187	86	1646	22680	1.28175	1	0.973828	99.8348
Annotation Cluster 7	Enrichment Score: 0.9948392916967201
Category	Term	Count	%	PValue	Genes	List Total	Pop Hits	Pop Total	Fold Enrichment	Bonferroni	Benjamini	FDR
INTERPRO	IPR004073:GPCR, family 3, vomeronasal receptor, type 2	3	3.44828	0.0770633	ENSMUSG00000091624, ENSMUSG00000091635, ENSMUSG00000091059	79	121	20594	6.46323	1	0.696223	63.6367
INTERPRO	IPR011500:GPCR, family 3, nine cysteines domain	3	3.44828	0.0963718	ENSMUSG00000091624, ENSMUSG00000091635, ENSMUSG00000091059	79	138	20594	5.66703	1	0.732165	72.1493
INTERPRO	IPR000337:GPCR, family 3	3	3.44828	0.101099	ENSMUSG00000091624, ENSMUSG00000091635, ENSMUSG00000091059	79	142	20594	5.5074	1	0.728574	73.9323
INTERPRO	IPR017978:GPCR, family 3, C-terminal	3	3.44828	0.107097	ENSMUSG00000091624, ENSMUSG00000091635, ENSMUSG00000091059	79	147	20594	5.32007	1	0.710641	76.0434
INTERPRO	IPR001828:Extracellular ligand-binding receptor	3	3.44828	0.131972	ENSMUSG00000091624, ENSMUSG00000091635, ENSMUSG00000091059	79	167	20594	4.68294	1	0.721946	83.2261
Annotation Cluster 8	Enrichment Score: 0.9490469994893351
Category	Term	Count	%	PValue	Genes	List Total	Pop Hits	Pop Total	Fold Enrichment	Bonferroni	Benjamini	FDR
GOTERM_MF_DIRECT	GO:0008270~zinc ion binding	11	12.6437	0.0150001	ENSMUSG00000039501, ENSMUSG00000002428, ENSMUSG00000003226, ENSMUSG00000060913, ENSMUSG00000079440, ENSMUSG00000013629, ENSMUSG00000024457, ENSMUSG00000001865, ENSMUSG00000036964, ENSMUSG00000021510, ENSMUSG00000025317	75	1075	17446	2.38023	0.925694	0.579588	16.8687
UP_KEYWORDS	Ligase	4	4.5977	0.127007	ENSMUSG00000002428, ENSMUSG00000003226, ENSMUSG00000013629, ENSMUSG00000036964	86	330	22680	3.19662	1	0.750831	79.5708
GOTERM_MF_DIRECT	GO:0016874~ligase activity	4	4.5977	0.198592	ENSMUSG00000002428, ENSMUSG00000003226, ENSMUSG00000013629, ENSMUSG00000036964	75	362	17446	2.57031	1	0.985461	93.321
UP_KEYWORDS	Ubl conjugation pathway	4	4.5977	0.422599	ENSMUSG00000002428, ENSMUSG00000003226, ENSMUSG00000026965, ENSMUSG00000036964	86	631	22680	1.67177	1	0.969143	99.8374
Annotation Cluster 9	Enrichment Score: 0.6967103445876196
Category	Term	Count	%	PValue	Genes	List Total	Pop Hits	Pop Total	Fold Enrichment	Bonferroni	Benjamini	FDR
GOTERM_CC_DIRECT	GO:0030425~dendrite	5	5.74713	0.139054	ENSMUSG00000005952, ENSMUSG00000023945, ENSMUSG00000035385, ENSMUSG00000050783, ENSMUSG00000024146	81	490	19662	2.47695	1	0.995205	81.4181
GOTERM_CC_DIRECT	GO:0043025~neuronal cell body	5	5.74713	0.172723	ENSMUSG00000005952, ENSMUSG00000013629, ENSMUSG00000023945, ENSMUSG00000035385, ENSMUSG00000024146	81	534	19662	2.27285	1	0.993731	88.1328
GOTERM_CC_DIRECT	GO:0045202~synapse	4	4.5977	0.338327	ENSMUSG00000005952, ENSMUSG00000023945, ENSMUSG00000035385, ENSMUSG00000024146	81	505	19662	1.9227	1	0.999367	99.0363
Annotation Cluster 10	Enrichment Score: 0.6733666995701724
Category	Term	Count	%	PValue	Genes	List Total	Pop Hits	Pop Total	Fold Enrichment	Bonferroni	Benjamini	FDR
UP_SEQ_FEATURE	domain:PH	3	3.44828	0.121093	ENSMUSG00000061462, ENSMUSG00000038349, ENSMUSG00000026259	53	208	18012	4.90167	1	0.999995	81.9546
INTERPRO	IPR011993:Pleckstrin homology-like domain	4	4.5977	0.202174	ENSMUSG00000003226, ENSMUSG00000061462, ENSMUSG00000038349, ENSMUSG00000026259	79	409	20594	2.54947	1	0.824479	94.2107
INTERPRO	IPR001849:Pleckstrin homology domain	3	3.44828	0.261381	ENSMUSG00000061462, ENSMUSG00000038349, ENSMUSG00000026259	79	262	20594	2.98493	1	0.88617	97.8112
SMART	SM00233:PH	3	3.44828	0.316529	ENSMUSG00000061462, ENSMUSG00000038349, ENSMUSG00000026259	48	253	10425	2.57535	1	0.954595	97.9324
Annotation Cluster 11	Enrichment Score: 0.5040800955832422
Category	Term	Count	%	PValue	Genes	List Total	Pop Hits	Pop Total	Fold Enrichment	Bonferroni	Benjamini	FDR
INTERPRO	IPR027417:P-loop containing nucleoside triphosphate hydrolase	8	9.1954	0.0563637	ENSMUSG00000039501, ENSMUSG00000002428, ENSMUSG00000072720, ENSMUSG00000024422, ENSMUSG00000018581, ENSMUSG00000024143, ENSMUSG00000047759, ENSMUSG00000032187	79	909	20594	2.29424	0.999994	0.700818	51.8967
UP_KEYWORDS	ATP-binding	8	9.1954	0.249299	ENSMUSG00000002428, ENSMUSG00000072720, ENSMUSG00000061462, ENSMUSG00000024422, ENSMUSG00000061578, ENSMUSG00000005952, ENSMUSG00000013629, ENSMUSG00000032187	86	1363	22680	1.54789	1	0.893901	96.5017
GOTERM_MF_DIRECT	GO:0005524~ATP binding	9	10.3448	0.307148	ENSMUSG00000002428, ENSMUSG00000072720, ENSMUSG00000061462, ENSMUSG00000024422, ENSMUSG00000018581, ENSMUSG00000061578, ENSMUSG00000005952, ENSMUSG00000013629, ENSMUSG00000032187	75	1507	17446	1.3892	1	0.996778	98.8728
UP_KEYWORDS	Nucleotide-binding	9	10.3448	0.335236	ENSMUSG00000002428, ENSMUSG00000072720, ENSMUSG00000061462, ENSMUSG00000024422, ENSMUSG00000061578, ENSMUSG00000005952, ENSMUSG00000013629, ENSMUSG00000024143, ENSMUSG00000032187	86	1754	22680	1.35319	1	0.942632	99.1557
UP_SEQ_FEATURE	nucleotide phosphate-binding region:ATP	3	3.44828	0.774332	ENSMUSG00000002428, ENSMUSG00000061462, ENSMUSG00000032187	53	963	18012	1.05872	1	1	100
GOTERM_MF_DIRECT	GO:0000166~nucleotide binding	7	8.04598	0.843669	ENSMUSG00000002428, ENSMUSG00000061462, ENSMUSG00000061578, ENSMUSG00000005952, ENSMUSG00000013629, ENSMUSG00000024143, ENSMUSG00000032187	75	1936	17446	0.841061	1	1	100
Annotation Cluster 12	Enrichment Score: 0.31647147913936996
Category	Term	Count	%	PValue	Genes	List Total	Pop Hits	Pop Total	Fold Enrichment	Bonferroni	Benjamini	FDR
UP_SEQ_FEATURE	signal peptide	13	14.9425	0.179232	ENSMUSG00000003617, ENSMUSG00000053835, ENSMUSG00000035352, ENSMUSG00000067212, ENSMUSG00000001865, ENSMUSG00000047822, ENSMUSG00000026937, ENSMUSG00000002799, ENSMUSG00000037419, ENSMUSG00000026154, ENSMUSG00000073406, ENSMUSG00000035385, ENSMUSG00000004821	53	3124	18012	1.41422	1	0.999918	92.7208
GOTERM_CC_DIRECT	GO:0005615~extracellular space	7	8.04598	0.580695	ENSMUSG00000026937, ENSMUSG00000003617, ENSMUSG00000035352, ENSMUSG00000001865, ENSMUSG00000078964, ENSMUSG00000035385, ENSMUSG00000032187	81	1504	19662	1.12978	1	0.999967	99.9943
UP_KEYWORDS	Secreted	7	8.04598	0.611597	ENSMUSG00000026937, ENSMUSG00000003617, ENSMUSG00000004098, ENSMUSG00000035352, ENSMUSG00000037419, ENSMUSG00000047822, ENSMUSG00000035385	86	1685	22680	1.09558	1	0.994704	99.9984
GOTERM_CC_DIRECT	GO:0005576~extracellular region	6	6.89655	0.851697	ENSMUSG00000026937, ENSMUSG00000003617, ENSMUSG00000035352, ENSMUSG00000037419, ENSMUSG00000047822, ENSMUSG00000035385	81	1753	19662	0.83083	1	1	100
Annotation Cluster 13	Enrichment Score: 0.3033825429425727
Category	Term	Count	%	PValue	Genes	List Total	Pop Hits	Pop Total	Fold Enrichment	Bonferroni	Benjamini	FDR
UP_KEYWORDS	Transferase	8	9.1954	0.426797	ENSMUSG00000033794, ENSMUSG00000061462, ENSMUSG00000024246, ENSMUSG00000026956, ENSMUSG00000061578, ENSMUSG00000013629, ENSMUSG00000028099, ENSMUSG00000047759	86	1654	22680	1.27555	1	0.965417	99.8507
GOTERM_MF_DIRECT	GO:0016740~transferase activity	8	9.1954	0.434493	ENSMUSG00000033794, ENSMUSG00000061462, ENSMUSG00000024246, ENSMUSG00000026956, ENSMUSG00000061578, ENSMUSG00000013629, ENSMUSG00000028099, ENSMUSG00000047759	75	1472	17446	1.2642	1	0.999717	99.9059
GOTERM_MF_DIRECT	GO:0004672~protein kinase activity	3	3.44828	0.663206	ENSMUSG00000061462, ENSMUSG00000061578, ENSMUSG00000013629	75	531	17446	1.3142	1	0.999996	99.9998
Annotation Cluster 14	Enrichment Score: 0.13461744351078803
Category	Term	Count	%	PValue	Genes	List Total	Pop Hits	Pop Total	Fold Enrichment	Bonferroni	Benjamini	FDR
GOTERM_MF_DIRECT	GO:0000978~RNA polymerase II core promoter proximal region sequence-specific DNA binding	3	3.44828	0.451924	ENSMUSG00000031665, ENSMUSG00000002428, ENSMUSG00000032187	75	359	17446	1.94384	1	0.99965	99.9358
GOTERM_BP_DIRECT	GO:0000122~negative regulation of transcription from RNA polymerase II promoter	4	4.5977	0.530408	ENSMUSG00000031665, ENSMUSG00000032194, ENSMUSG00000005952, ENSMUSG00000032187	70	729	18082	1.41736	1	1	99.9976
GOTERM_BP_DIRECT	GO:0045944~positive regulation of transcription from RNA polymerase II promoter	5	5.74713	0.530797	ENSMUSG00000031665, ENSMUSG00000002428, ENSMUSG00000026077, ENSMUSG00000024143, ENSMUSG00000032187	70	995	18082	1.29806	1	1	99.9976
GOTERM_BP_DIRECT	GO:0045893~positive regulation of transcription, DNA-templated	3	3.44828	0.650219	ENSMUSG00000031665, ENSMUSG00000026077, ENSMUSG00000032187	70	576	18082	1.34539	1	1	100
UP_KEYWORDS	Activator	3	3.44828	0.682724	ENSMUSG00000002428, ENSMUSG00000026077, ENSMUSG00000032187	86	624	22680	1.26789	1	0.997184	99.9999
UP_KEYWORDS	Transcription	7	8.04598	0.706414	ENSMUSG00000031665, ENSMUSG00000002428, ENSMUSG00000032194, ENSMUSG00000026077, ENSMUSG00000059475, ENSMUSG00000028099, ENSMUSG00000032187	86	1859	22680	0.993032	1	0.997037	99.9999
GOTERM_BP_DIRECT	GO:0006351~transcription, DNA-templated	7	8.04598	0.73833	ENSMUSG00000031665, ENSMUSG00000002428, ENSMUSG00000032194, ENSMUSG00000026077, ENSMUSG00000059475, ENSMUSG00000028099, ENSMUSG00000032187	70	1885	18082	0.959257	1	1	100
UP_KEYWORDS	Transcription regulation	5	5.74713	0.913235	ENSMUSG00000031665, ENSMUSG00000032194, ENSMUSG00000026077, ENSMUSG00000059475, ENSMUSG00000032187	86	1799	22680	0.732965	1	0.999908	100
UP_KEYWORDS	DNA-binding	4	4.5977	0.945137	ENSMUSG00000031665, ENSMUSG00000002428, ENSMUSG00000026077, ENSMUSG00000059475	86	1604	22680	0.657658	1	0.999936	100
GOTERM_MF_DIRECT	GO:0003677~DNA binding	5	5.74713	0.960969	ENSMUSG00000031665, ENSMUSG00000002428, ENSMUSG00000026077, ENSMUSG00000059475, ENSMUSG00000028099	75	1847	17446	0.629706	1	1	100
UP_KEYWORDS	Nucleus	10	11.4943	0.993188	ENSMUSG00000031665, ENSMUSG00000002428, ENSMUSG00000003226, ENSMUSG00000061607, ENSMUSG00000026077, ENSMUSG00000059475, ENSMUSG00000013629, ENSMUSG00000028099, ENSMUSG00000031922, ENSMUSG00000032187	86	4534	22680	0.581652	1	1	100
GOTERM_CC_DIRECT	GO:0005634~nucleus	14	16.092	0.99897	ENSMUSG00000039501, ENSMUSG00000003226, ENSMUSG00000036398, ENSMUSG00000026965, ENSMUSG00000013629, ENSMUSG00000028099, ENSMUSG00000002428, ENSMUSG00000031665, ENSMUSG00000061607, ENSMUSG00000026077, ENSMUSG00000059475, ENSMUSG00000031922, ENSMUSG00000024146, ENSMUSG00000032187	81	6019	19662	0.564607	1	1	100
Annotation Cluster 15	Enrichment Score: 0.11829267486086394
Category	Term	Count	%	PValue	Genes	List Total	Pop Hits	Pop Total	Fold Enrichment	Bonferroni	Benjamini	FDR
UP_SEQ_FEATURE	glycosylation site:N-linked (GlcNAc...)	11	12.6437	0.595062	ENSMUSG00000033794, ENSMUSG00000003617, ENSMUSG00000002799, ENSMUSG00000067212, ENSMUSG00000005952, ENSMUSG00000023945, ENSMUSG00000004821, ENSMUSG00000047759, ENSMUSG00000035385, ENSMUSG00000021298, ENSMUSG00000050783	53	3563	18012	1.04921	1	1	99.9994
UP_SEQ_FEATURE	topological domain:Cytoplasmic	9	10.3448	0.605752	ENSMUSG00000032182, ENSMUSG00000002799, ENSMUSG00000067212, ENSMUSG00000005952, ENSMUSG00000023945, ENSMUSG00000004821, ENSMUSG00000047759, ENSMUSG00000021298, ENSMUSG00000050783	53	2880	18012	1.06203	1	1	99.9996
GOTERM_CC_DIRECT	GO:0005887~integral component of plasma membrane	5	5.74713	0.679437	ENSMUSG00000002799, ENSMUSG00000005952, ENSMUSG00000023945, ENSMUSG00000021298, ENSMUSG00000050783	81	1126	19662	1.07789	1	0.999984	99.9997
UP_SEQ_FEATURE	topological domain:Extracellular	6	6.89655	0.796699	ENSMUSG00000002799, ENSMUSG00000067212, ENSMUSG00000005952, ENSMUSG00000023945, ENSMUSG00000021298, ENSMUSG00000050783	53	2256	18012	0.903854	1	1	100
UP_SEQ_FEATURE	transmembrane region	11	12.6437	0.830972	ENSMUSG00000033794, ENSMUSG00000032182, ENSMUSG00000002799, ENSMUSG00000043122, ENSMUSG00000067212, ENSMUSG00000005952, ENSMUSG00000023945, ENSMUSG00000004821, ENSMUSG00000047759, ENSMUSG00000021298, ENSMUSG00000050783	53	4312	18012	0.866962	1	1	100
UP_KEYWORDS	Glycoprotein	11	12.6437	0.923921	ENSMUSG00000033794, ENSMUSG00000003617, ENSMUSG00000002799, ENSMUSG00000067212, ENSMUSG00000005952, ENSMUSG00000023945, ENSMUSG00000004821, ENSMUSG00000047759, ENSMUSG00000035385, ENSMUSG00000021298, ENSMUSG00000050783	86	3815	22680	0.760401	1	0.999905	100
GOTERM_CC_DIRECT	GO:0016020~membrane	20	22.9885	0.991812	ENSMUSG00000003226, ENSMUSG00000029263, ENSMUSG00000043122, ENSMUSG00000067212, ENSMUSG00000013629, ENSMUSG00000023945, ENSMUSG00000047759, ENSMUSG00000026259, ENSMUSG00000033794, ENSMUSG00000002428, ENSMUSG00000032182, ENSMUSG00000002799, ENSMUSG00000037419, ENSMUSG00000061578, ENSMUSG00000005952, ENSMUSG00000024143, ENSMUSG00000004821, ENSMUSG00000021298, ENSMUSG00000050783, ENSMUSG00000032187	81	6998	19662	0.693743	1	1	100
Annotation Cluster 16	Enrichment Score: 0.11435809574265189
Category	Term	Count	%	PValue	Genes	List Total	Pop Hits	Pop Total	Fold Enrichment	Bonferroni	Benjamini	FDR
GOTERM_BP_DIRECT	GO:0006811~ion transport	3	3.44828	0.657719	ENSMUSG00000003617, ENSMUSG00000005952, ENSMUSG00000023945	70	584	18082	1.32696	1	1	100
UP_KEYWORDS	Ion transport	3	3.44828	0.678424	ENSMUSG00000003617, ENSMUSG00000005952, ENSMUSG00000023945	86	619	22680	1.27813	1	0.997608	99.9998
GOTERM_BP_DIRECT	GO:0006810~transport	6	6.89655	0.837539	ENSMUSG00000003226, ENSMUSG00000026937, ENSMUSG00000003617, ENSMUSG00000005952, ENSMUSG00000023945, ENSMUSG00000004821	70	1822	18082	0.850651	1	1	100
UP_KEYWORDS	Transport	5	5.74713	0.933299	ENSMUSG00000003226, ENSMUSG00000026937, ENSMUSG00000003617, ENSMUSG00000005952, ENSMUSG00000023945	86	1901	22680	0.693637	1	0.999902	100
Annotation Cluster 17	Enrichment Score: 0.11090250064440735
Category	Term	Count	%	PValue	Genes	List Total	Pop Hits	Pop Total	Fold Enrichment	Bonferroni	Benjamini	FDR
GOTERM_BP_DIRECT	GO:0030154~cell differentiation	4	4.5977	0.57679	ENSMUSG00000061462, ENSMUSG00000002799, ENSMUSG00000026965, ENSMUSG00000026259	70	780	18082	1.32469	1	1	99.9994
UP_KEYWORDS	Developmental protein	3	3.44828	0.885782	ENSMUSG00000061462, ENSMUSG00000002799, ENSMUSG00000026259	86	976	22680	0.810618	1	0.999841	100
GOTERM_BP_DIRECT	GO:0007275~multicellular organism development	3	3.44828	0.909804	ENSMUSG00000061462, ENSMUSG00000002799, ENSMUSG00000026259	70	1029	18082	0.753103	1	1	100

## Sheet: S2B
S2B Table: DAVID Enrichment Scores for 24 Genes in Short List
Annotation Cluster 1	Enrichment Score: 2.5110167768868332
Category	Term	Count	%	PValue	Genes	List Total	Pop Hits	Pop Total	Fold Enrichment	Bonferroni	Benjamini	FDR
UP_KEYWORDS	Metal-binding	11	45.8333	0.00097547	ENSMUSG00000039501, ENSMUSG00000031665, ENSMUSG00000002428, ENSMUSG00000033794, ENSMUSG00000003617, ENSMUSG00000061578, ENSMUSG00000026077, ENSMUSG00000005952, ENSMUSG00000013629, ENSMUSG00000023284, ENSMUSG00000025317	24	3395	22680	3.06186	0.0814026	0.0814026	1.04922
GOTERM_MF_DIRECT	GO:0046872~metal ion binding	11	45.8333	0.00189307	ENSMUSG00000039501, ENSMUSG00000031665, ENSMUSG00000002428, ENSMUSG00000033794, ENSMUSG00000003617, ENSMUSG00000061578, ENSMUSG00000026077, ENSMUSG00000005952, ENSMUSG00000013629, ENSMUSG00000023284, ENSMUSG00000025317	21	3355	17446	2.72381	0.186607	0.186607	2.11459
UP_KEYWORDS	Zinc	7	29.1667	0.0158697	ENSMUSG00000039501, ENSMUSG00000031665, ENSMUSG00000002428, ENSMUSG00000061578, ENSMUSG00000013629, ENSMUSG00000023284, ENSMUSG00000025317	24	2099	22680	3.1515	0.751356	0.293854	15.8769
Annotation Cluster 2	Enrichment Score: 1.4635200473700016
Category	Term	Count	%	PValue	Genes	List Total	Pop Hits	Pop Total	Fold Enrichment	Bonferroni	Benjamini	FDR
GOTERM_MF_DIRECT	GO:0016740~transferase activity	7	29.1667	0.00492085	ENSMUSG00000033794, ENSMUSG00000061462, ENSMUSG00000024246, ENSMUSG00000026956, ENSMUSG00000061578, ENSMUSG00000013629, ENSMUSG00000028099	21	1472	17446	3.95063	0.415908	0.235741	5.41207
UP_KEYWORDS	Transferase	7	29.1667	0.00511108	ENSMUSG00000033794, ENSMUSG00000061462, ENSMUSG00000024246, ENSMUSG00000026956, ENSMUSG00000061578, ENSMUSG00000013629, ENSMUSG00000028099	24	1654	22680	3.9994	0.359691	0.199807	5.38746
GOTERM_MF_DIRECT	GO:0004672~protein kinase activity	3	12.5	0.122645	ENSMUSG00000061462, ENSMUSG00000061578, ENSMUSG00000013629	21	531	17446	4.69357	0.999999	0.831823	77.1406
KEGG_PATHWAY	mmu01100:Metabolic pathways	3	12.5	0.453647	ENSMUSG00000026956, ENSMUSG00000013629, ENSMUSG00000028099	10	1278	7720	1.81221	0.999981	0.999981	98.8389
Annotation Cluster 3	Enrichment Score: 1.1105580569475402
Category	Term	Count	%	PValue	Genes	List Total	Pop Hits	Pop Total	Fold Enrichment	Bonferroni	Benjamini	FDR
UP_KEYWORDS	Zinc	7	29.1667	0.0158697	ENSMUSG00000039501, ENSMUSG00000031665, ENSMUSG00000002428, ENSMUSG00000061578, ENSMUSG00000013629, ENSMUSG00000023284, ENSMUSG00000025317	24	2099	22680	3.1515	0.751356	0.293854	15.8769
UP_KEYWORDS	Zinc-finger	5	20.8333	0.0699524	ENSMUSG00000039501, ENSMUSG00000031665, ENSMUSG00000002428, ENSMUSG00000061578, ENSMUSG00000023284	24	1565	22680	3.01917	0.998181	0.650598	54.3315
GOTERM_MF_DIRECT	GO:0003676~nucleic acid binding	3	12.5	0.419716	ENSMUSG00000031665, ENSMUSG00000002428, ENSMUSG00000023284	21	1237	17446	2.01478	1	0.995451	99.7842
Annotation Cluster 4	Enrichment Score: 1.06049001371358
Category	Term	Count	%	PValue	Genes	List Total	Pop Hits	Pop Total	Fold Enrichment	Bonferroni	Benjamini	FDR
GOTERM_MF_DIRECT	GO:0005524~ATP binding	7	29.1667	0.00552551	ENSMUSG00000002428, ENSMUSG00000061462, ENSMUSG00000018581, ENSMUSG00000061578, ENSMUSG00000005952, ENSMUSG00000013629, ENSMUSG00000032187	21	1507	17446	3.85888	0.453353	0.182347	6.05835
UP_KEYWORDS	ATP-binding	6	25	0.0105543	ENSMUSG00000002428, ENSMUSG00000061462, ENSMUSG00000061578, ENSMUSG00000005952, ENSMUSG00000013629, ENSMUSG00000032187	24	1363	22680	4.15994	0.602715	0.264865	10.8342
UP_KEYWORDS	Nucleotide-binding	6	25	0.0286235	ENSMUSG00000002428, ENSMUSG00000061462, ENSMUSG00000061578, ENSMUSG00000005952, ENSMUSG00000013629, ENSMUSG00000032187	24	1754	22680	3.23261	0.920068	0.396685	26.9382
GOTERM_MF_DIRECT	GO:0000166~nucleotide binding	6	25	0.0628528	ENSMUSG00000002428, ENSMUSG00000061462, ENSMUSG00000061578, ENSMUSG00000005952, ENSMUSG00000013629, ENSMUSG00000032187	21	1936	17446	2.57468	0.999155	0.75711	51.9145
GOTERM_MF_DIRECT	GO:0004672~protein kinase activity	3	12.5	0.122645	ENSMUSG00000061462, ENSMUSG00000061578, ENSMUSG00000013629	21	531	17446	4.69357	0.999999	0.831823	77.1406
UP_KEYWORDS	Hydrolase	4	16.6667	0.231138	ENSMUSG00000002428, ENSMUSG00000013629, ENSMUSG00000078964, ENSMUSG00000032187	24	1646	22680	2.29648	1	0.874926	94.1615
UP_SEQ_FEATURE	nucleotide phosphate-binding region:ATP	3	12.5	0.249898	ENSMUSG00000002428, ENSMUSG00000061462, ENSMUSG00000032187	19	963	18012	2.95327	1	1	97.0044
GOTERM_MF_DIRECT	GO:0016787~hydrolase activity	3	12.5	0.535066	ENSMUSG00000002428, ENSMUSG00000013629, ENSMUSG00000032187	21	1533	17446	1.62576	1	0.998374	99.9823
GOTERM_CC_DIRECT	GO:0016020~membrane	8	33.3333	0.717881	ENSMUSG00000002428, ENSMUSG00000033794, ENSMUSG00000043122, ENSMUSG00000061578, ENSMUSG00000005952, ENSMUSG00000013629, ENSMUSG00000023945, ENSMUSG00000032187	23	6998	19662	0.977273	1	0.999992	99.9997
Annotation Cluster 5	Enrichment Score: 0.6461971227957055
Category	Term	Count	%	PValue	Genes	List Total	Pop Hits	Pop Total	Fold Enrichment	Bonferroni	Benjamini	FDR
GOTERM_CC_DIRECT	GO:0005654~nucleoplasm	6	25	0.0586031	ENSMUSG00000002428, ENSMUSG00000071984, ENSMUSG00000026077, ENSMUSG00000013629, ENSMUSG00000028099, ENSMUSG00000031922	23	1935	19662	2.65076	0.980265	0.980265	45.9628
GOTERM_MF_DIRECT	GO:0000978~RNA polymerase II core promoter proximal region sequence-specific DNA binding	3	12.5	0.062885	ENSMUSG00000031665, ENSMUSG00000002428, ENSMUSG00000032187	21	359	17446	6.9423	0.999158	0.692694	51.9332
GOTERM_BP_DIRECT	GO:0045944~positive regulation of transcription from RNA polymerase II promoter	4	16.6667	0.105749	ENSMUSG00000031665, ENSMUSG00000002428, ENSMUSG00000026077, ENSMUSG00000032187	22	995	18082	3.30416	1	0.998289	76.0911
UP_KEYWORDS	Transcription	5	20.8333	0.114346	ENSMUSG00000031665, ENSMUSG00000002428, ENSMUSG00000026077, ENSMUSG00000028099, ENSMUSG00000032187	24	1859	22680	2.54169	0.999974	0.77891	73.0814
UP_KEYWORDS	Activator	3	12.5	0.130982	ENSMUSG00000002428, ENSMUSG00000026077, ENSMUSG00000032187	24	624	22680	4.54327	0.999995	0.742597	78.0694
GOTERM_BP_DIRECT	GO:0045893~positive regulation of transcription, DNA-templated	3	12.5	0.143119	ENSMUSG00000031665, ENSMUSG00000026077, ENSMUSG00000032187	22	576	18082	4.28078	1	0.999127	86.1575
GOTERM_BP_DIRECT	GO:0006351~transcription, DNA-templated	5	20.8333	0.169207	ENSMUSG00000031665, ENSMUSG00000002428, ENSMUSG00000026077, ENSMUSG00000028099, ENSMUSG00000032187	22	1885	18082	2.18013	1	0.997613	90.6824
GOTERM_BP_DIRECT	GO:0006355~regulation of transcription, DNA-templated	5	20.8333	0.268377	ENSMUSG00000039501, ENSMUSG00000031665, ENSMUSG00000026077, ENSMUSG00000023284, ENSMUSG00000032187	22	2279	18082	1.80322	1	0.999635	98.1697
UP_KEYWORDS	Nucleus	7	29.1667	0.30487	ENSMUSG00000031665, ENSMUSG00000002428, ENSMUSG00000026077, ENSMUSG00000013629, ENSMUSG00000028099, ENSMUSG00000031922, ENSMUSG00000032187	24	4534	22680	1.45898	1	0.928389	98.0361
GOTERM_MF_DIRECT	GO:0003677~DNA binding	4	16.6667	0.35662	ENSMUSG00000031665, ENSMUSG00000002428, ENSMUSG00000026077, ENSMUSG00000028099	21	1847	17446	1.79916	1	0.991829	99.3087
UP_KEYWORDS	DNA-binding	3	12.5	0.49107	ENSMUSG00000031665, ENSMUSG00000002428, ENSMUSG00000026077	24	1604	22680	1.76746	1	0.980111	99.9324
GOTERM_MF_DIRECT	GO:0005515~protein binding	6	25	0.520972	ENSMUSG00000031665, ENSMUSG00000061578, ENSMUSG00000026077, ENSMUSG00000005952, ENSMUSG00000031922, ENSMUSG00000032187	21	4092	17446	1.21813	1	0.998751	99.9752
GOTERM_CC_DIRECT	GO:0005634~nucleus	8	33.3333	0.531043	ENSMUSG00000039501, ENSMUSG00000031665, ENSMUSG00000002428, ENSMUSG00000026077, ENSMUSG00000013629, ENSMUSG00000028099, ENSMUSG00000031922, ENSMUSG00000032187	23	6019	19662	1.13623	1	0.999947	99.9555
UP_KEYWORDS	Transcription regulation	3	12.5	0.554528	ENSMUSG00000031665, ENSMUSG00000026077, ENSMUSG00000032187	24	1799	22680	1.57588	1	0.987684	99.984
GOTERM_CC_DIRECT	GO:0005737~cytoplasm	8	33.3333	0.652644	ENSMUSG00000031665, ENSMUSG00000002428, ENSMUSG00000071984, ENSMUSG00000027615, ENSMUSG00000061578, ENSMUSG00000026077, ENSMUSG00000013629, ENSMUSG00000031922	23	6631	19662	1.03136	1	0.999989	99.9979
Annotation Cluster 6	Enrichment Score: 0.21878397730829335
Category	Term	Count	%	PValue	Genes	List Total	Pop Hits	Pop Total	Fold Enrichment	Bonferroni	Benjamini	FDR
UP_KEYWORDS	Ion transport	3	12.5	0.129275	ENSMUSG00000003617, ENSMUSG00000005952, ENSMUSG00000023945	24	619	22680	4.57997	0.999994	0.778076	77.5996
GOTERM_BP_DIRECT	GO:0006811~ion transport	3	12.5	0.146328	ENSMUSG00000003617, ENSMUSG00000005952, ENSMUSG00000023945	22	584	18082	4.22214	1	0.997551	86.8068
UP_KEYWORDS	Transport	3	12.5	0.585625	ENSMUSG00000003617, ENSMUSG00000005952, ENSMUSG00000023945	24	1901	22680	1.49132	1	0.988986	99.9927
GOTERM_BP_DIRECT	GO:0006810~transport	3	12.5	0.63974	ENSMUSG00000003617, ENSMUSG00000005952, ENSMUSG00000023945	22	1822	18082	1.35331	1	1	99.9998
UP_SEQ_FEATURE	glycosylation site:N-linked (GlcNAc...)	4	16.6667	0.721183	ENSMUSG00000033794, ENSMUSG00000003617, ENSMUSG00000005952, ENSMUSG00000023945	19	3563	18012	1.06427	1	1	100
UP_KEYWORDS	Glycoprotein	4	16.6667	0.768735	ENSMUSG00000033794, ENSMUSG00000003617, ENSMUSG00000005952, ENSMUSG00000023945	24	3815	22680	0.990826	1	0.998287	100
GOTERM_CC_DIRECT	GO:0005886~plasma membrane	5	20.8333	0.832246	ENSMUSG00000071984, ENSMUSG00000043122, ENSMUSG00000061578, ENSMUSG00000005952, ENSMUSG00000023945	23	4874	19662	0.876969	1	0.999999	100
UP_SEQ_FEATURE	transmembrane region	4	16.6667	0.841733	ENSMUSG00000033794, ENSMUSG00000043122, ENSMUSG00000005952, ENSMUSG00000023945	19	4312	18012	0.879406	1	1	100
UP_KEYWORDS	Transmembrane helix	5	20.8333	0.95236	ENSMUSG00000033794, ENSMUSG00000003617, ENSMUSG00000043122, ENSMUSG00000005952, ENSMUSG00000023945	24	6938	22680	0.681032	1	0.999997	100
UP_KEYWORDS	Transmembrane	5	20.8333	0.953092	ENSMUSG00000033794, ENSMUSG00000003617, ENSMUSG00000043122, ENSMUSG00000005952, ENSMUSG00000023945	24	6955	22680	0.679367	1	0.999994	100
UP_KEYWORDS	Membrane	6	25	0.97217	ENSMUSG00000033794, ENSMUSG00000003617, ENSMUSG00000043122, ENSMUSG00000061578, ENSMUSG00000005952, ENSMUSG00000023945	24	8683	22680	0.653	1	0.999999	100
GOTERM_CC_DIRECT	GO:0016021~integral component of membrane	5	20.8333	0.975435	ENSMUSG00000033794, ENSMUSG00000003617, ENSMUSG00000043122, ENSMUSG00000005952, ENSMUSG00000023945	23	6878	19662	0.621452	1	1	100

## Sheet: S2C
S2C Table: DAVID Input Gene IDs (Used Ensembl Gene IDs)
Long List (S2A) DAVID Genes			Short List (S2B) DAVID genes
Gene stable ID	Gene name		Gene stable ID	Gene name
ENSMUSG00000026154	1110058L19Rik		ENSMUSG00000013629	Cad
ENSMUSG00000036574	1700019O17Rik		ENSMUSG00000025317	Car5a
ENSMUSG00000020491	2810021J22Rik		ENSMUSG00000031922	Cep57
ENSMUSG00000048106	4632415L05Rik		ENSMUSG00000078964	Ces1b
ENSMUSG00000026940	4921530D09Rik		ENSMUSG00000003617	Cp
ENSMUSG00000021510	A530054K11Rik		ENSMUSG00000018581	Dnahc11
ENSMUSG00000079440	Alpi		ENSMUSG00000071984	Fndc1
ENSMUSG00000026965	Anapc2		ENSMUSG00000047822	Gm6484 (Angptl8)
ENSMUSG00000037594	BC022687		ENSMUSG00000002428	Hltf
ENSMUSG00000013629	Cad		ENSMUSG00000027615	Hps3
ENSMUSG00000025317	Car5a		ENSMUSG00000061578	Ksr2
ENSMUSG00000006241	Ccdc159		ENSMUSG00000033794	Lpcat2b
ENSMUSG00000035352	Ccl12		ENSMUSG00000026077	Npas2
ENSMUSG00000035385	Ccl2		ENSMUSG00000043122	Nrac
ENSMUSG00000031922	Cep57		ENSMUSG00000061462	Obscn
ENSMUSG00000078964	Ces1b		ENSMUSG00000028099	Polr3c
ENSMUSG00000004098	Col5a3		ENSMUSG00000031665	Sall1
ENSMUSG00000003617	Cp		ENSMUSG00000023945	Slc5a7
ENSMUSG00000001865	Cpa3		ENSMUSG00000032187	Smarca4
ENSMUSG00000024146	Cript		ENSMUSG00000024246	Thumpd2
ENSMUSG00000024422	Dhx16		ENSMUSG00000005952	Trpv1
ENSMUSG00000018581	Dnahc11		ENSMUSG00000026956	Uap1l1
ENSMUSG00000037419	Endod1		ENSMUSG00000023284	Zfp605
ENSMUSG00000071984	Fndc1		ENSMUSG00000039501	Znfx1
ENSMUSG00000047822	Gm6484 (Angptl8)
ENSMUSG00000029419	Gm996
ENSMUSG00000021298	Gpr132
ENSMUSG00000073406	H2-Bl
ENSMUSG00000037334	H2-M1
ENSMUSG00000037130	H2-M10.6
ENSMUSG00000037537	H2-M11
ENSMUSG00000067212	H2-T23
ENSMUSG00000053835	H2-T24
ENSMUSG00000002428	Hltf
ENSMUSG00000027615	Hps3
ENSMUSG00000047759	Hs3st3a1
ENSMUSG00000050783	Htr1f
ENSMUSG00000002799	Jag2
ENSMUSG00000032194	Kank2
ENSMUSG00000035047	Kri1
ENSMUSG00000061578	Ksr2
ENSMUSG00000026937	Lcn5
ENSMUSG00000033794	Lpcat2b
ENSMUSG00000061607	Mdc1
ENSMUSG00000072720	Myo18b
ENSMUSG00000026259	Ngef
ENSMUSG00000026077	Npas2
ENSMUSG00000043122	Nrac
ENSMUSG00000061462	Obscn
ENSMUSG00000051414	Olfr829
ENSMUSG00000062868	Olfr830
ENSMUSG00000095525	Olfr834
ENSMUSG00000045204	Olfr835
ENSMUSG00000061614	Olfr845
ENSMUSG00000058692	Olfr846
ENSMUSG00000052182	Olfr849
ENSMUSG00000052625	Olfr851
ENSMUSG00000043087	Olfr855
ENSMUSG00000063842	Olfr862
ENSMUSG00000029263	Pigg
ENSMUSG00000038349	Plcl1
ENSMUSG00000028099	Polr3c
ENSMUSG00000036398	Ppp1r11
ENSMUSG00000038500	Prr3
ENSMUSG00000003226	Ranbp2
ENSMUSG00000053773	Rdh8
ENSMUSG00000024143	Rhoq
ENSMUSG00000031665	Sall1
ENSMUSG00000023945	Slc5a7
ENSMUSG00000032870	Smap2
ENSMUSG00000032187	Smarca4
ENSMUSG00000012211	Tex22
ENSMUSG00000024246	Thumpd2
ENSMUSG00000004821	Tmed11
ENSMUSG00000036964	Trim17
ENSMUSG00000024457	Trim26
ENSMUSG00000060913	Trim55
ENSMUSG00000005952	Trpv1
ENSMUSG00000026956	Uap1l1
ENSMUSG00000091635	Vmn2r13
ENSMUSG00000091059	Vmn2r14
ENSMUSG00000091624	Vmn2r9
ENSMUSG00000032182	Yipf2
ENSMUSG00000059475	Zfp426
ENSMUSG00000023284	Zfp605
ENSMUSG00000064141	Zfp69
ENSMUSG00000039501	Znfx1
