# Supplementary material for: Genomic variants in an inbred mouse model predict mania-like behaviors
Source: PLoS One. 2018 May 16;13(5):e0197624. doi: 10.1371/journal.pone.0197624 (PMC5955540; doi:10.1371/journal.pone.0197624)
Supplement: S3 Table — A) Explanation of genotype and allele types used in table. B) Raw HRM results with behavioral data included. C) Allele ratios and Fisher’s Exact tests. D) Genotype ratios and and Hardy-Weinberg equilibrium calculations. (XLSX) [file pone.0197624.s003.xlsx]

## Sheet: S3A
S3A Table: Explanation of Genotype and Allele Types Used in Table
Genotype/Allele	Explanation
REF	genotype matches reference genome
HET	genotype is heterozygous: one copy matching the reference genome and one copy carrying the SNP
VAR	genotype is a variant matching the SNP
REFa	allele matches reference genome
VARa	allele matches variant SNP

## Sheet: S3B
S3B Table: Raw HRM Results
animal	strain	sex	estrous_state	weight_g	behavior_test_date_iso	locomotor_activity_m_per_24h	genotype_Cp_rs229107106	genotype_Npas2_rs32105673	genotype_Ces1b_rs46240219	genotype_Polr3c_rs37476734	genotype_Lpcat2b_rs52046200	genotype_Hltf_rs249540763	genotype_Slc5a7_rs51867594	genotype_Nrac_rs4967734	genotype_Trpv1_rs3693060	genotype_Smarca4_R351Q	genotype_Cad_rs32448955
ICR-09	ICR	F	DI	37.44	2012-12-17	483.616	REF	REF	REF	HET	REF	REF	HET	REF	HET	REF	REF
ICR-10	ICR	F	DI	29.29	2012-12-17	490.85	REF	HET	REF	HET	HET	REF	REF	REF	REF	REF	REF
ICR-11	ICR	F	PRO	31.55	2012-12-17	421.802	REF	HET	REF	HET	REF	REF	HET	REF	HET	HET	REF
ICR-12	ICR	F	DI	28.84	2012-12-17	370.795	REF	REF	REF	HET	REF	REF	HET	REF	REF	REF	REF
ICR-13	ICR	F	MET	38.79	2012-12-17	265.459	REF	REF	HET	REF	REF	REF	REF	REF	HET	HET	REF
ICR-14	ICR	F	PRO	38.55	2012-12-17	351.992	REF	HET	REF	REF	REF	REF	REF	HET	REF	REF	REF
ICR-15	ICR	F	DI	32.15	2012-12-17	344.777	REF	HET	REF	HET	REF	REF	REF	HET	REF	HET	HET
ICR-16	ICR	F	ES	37.32	2012-12-17	428.163	REF	REF	HET	REF	REF	REF	REF	HET	REF	HET	HET
ICR-25	ICR	F	ES	36.65	2012-12-18	388.78	REF	REF	HET	HET	REF	REF	REF	REF	REF	REF	HET
ICR-26	ICR	F	MET	35.11	2012-12-18	408.507	REF	REF	HET	HET	REF	REF	REF	HET	REF	REF	REF
ICR-27	ICR	F	ES	37.37	2012-12-18	330.68	HET	REF	HET	REF	REF	HET	REF	HET	VAR	REF	HET
ICR-28	ICR	F	DI	33.81	2012-12-18	409.431	HET	HET	REF	HET	REF	HET	REF	HET	VAR	HET	REF
ICR-29	ICR	F	PRO	32.21	2012-12-18	589.924	HET	HET	REF	HET	REF	HET	HET	HET	REF	REF	HET
ICR-30	ICR	F	ES	45.39	2012-12-18	418.531	HET	REF	REF	HET	REF	HET	HET	REF	REF	REF	REF
ICR-31	ICR	F	DI	32.8	2012-12-18	490.762	REF	HET	REF	HET	REF	REF	HET	HET	VAR	REF	REF
ICR-32	ICR	F	DI	34.06	2012-12-18	426.186	REF	HET	REF	HET	REF	REF	REF	HET	VAR	REF	HET
ICR-45	ICR	M	NO	43.67	2012-12-19	231.278	REF	REF	REF	REF	REF	REF	REF	REF	HET	REF	REF
ICR-46	ICR	M	NO	39.45	2012-12-19	432.551	HET	VAR	HET	REF	REF	HET	REF	HET	HET	HET	REF
ICR-47	ICR	M	NO	39.48	2012-12-19	237.872	REF	REF	REF	REF	REF	REF	HET	HET	REF	REF	REF
ICR-48	ICR	M	NO	33.77	2012-12-19	758.678	REF	REF	VAR	HET	REF	REF	REF	REF	REF	HET	HET
ICR-49	ICR	M	NO	36.7	2012-12-19	339.433	REF	REF	REF	HET	REF	REF	HET	HET	HET	HET	REF
ICR-50	ICR	M	NO	39.09	2012-12-19	360.896	REF	HET	REF	REF	REF	REF	REF	HET	REF	HET	REF
ICR-51	ICR	M	NO	36.01	2012-12-19	393.07	REF	HET	REF	HET	REF	REF	HET	REF	HET	HET	REF
ICR-52	ICR	M	NO	38.26	2012-12-19	378.834	REF	VAR	HET	HET	REF	REF	REF	VAR	REF	HET	REF
ICR-61	ICR	M	NO	47.38	2012-12-20	312.38	REF	REF	REF	REF	REF	REF	REF	HET	REF	HET	REF
ICR-62	ICR	M	NO	50.15	2012-12-20	353.955	REF	HET	REF	REF	REF	REF	REF	HET	HET	REF	REF
ICR-63	ICR	M	NO	47.15	2012-12-20	310.148	REF	REF	REF	HET	REF	REF	REF	REF	HET	REF	REF
ICR-64	ICR	M	NO	38.9	2012-12-20	301.641	REF	HET	HET	HET	REF	REF	REF	REF	HET	HET	REF
ICR-65	ICR	M	NO	40.72	2012-12-20	387.921	REF	REF	REF	REF	REF	REF	REF	HET	HET	REF	REF
ICR-66	ICR	M	NO	39.32	2012-12-20	363.148	REF	REF	REF	REF	REF	REF	REF	REF	REF	REF	REF
ICR-67	ICR	M	NO	45.86	2012-12-20	211.858	REF	HET	REF	REF	REF	REF	REF	HET	REF	REF	REF
ICR-68	ICR	M	NO	41	2012-12-20	322.004	REF	REF	REF	HET	REF	REF	REF	HET	HET	REF	REF
MSN-01	MSN	F	DI	31.19	2012-12-17	697.75	VAR	VAR	VAR	VAR	VAR	VAR	VAR	HET	VAR	VAR	VAR
MSN-02	MSN	F	ES	30.34	2012-12-17	632.874	VAR	VAR	VAR	VAR	VAR	VAR	VAR	HET	VAR	VAR	VAR
MSN-03	MSN	F	DI	27.76	2012-12-17	529.438	VAR	VAR	VAR	VAR	VAR	VAR	VAR	HET	VAR	VAR	HET
MSN-04	MSN	F	DI	35.21	2012-12-17	523.58	VAR	VAR	VAR	VAR	VAR	VAR	VAR	VAR	VAR	VAR	VAR
MSN-05	MSN	F	ES	28.43	2012-12-17	6018.03	VAR	VAR	VAR	VAR	VAR	VAR	VAR	VAR	VAR	VAR	VAR
MSN-06	MSN	F	DI	26.88	2012-12-17	1019	VAR	VAR	VAR	VAR	HET	VAR	VAR	VAR	VAR	VAR	VAR
MSN-07	MSN	F	ES	27.59	2012-12-17	1575.78	VAR	VAR	VAR	VAR	HET	VAR	VAR	HET	VAR	VAR	VAR
MSN-08	MSN	F	DI	30.34	2012-12-17	1107.87	VAR	HET	VAR	VAR	VAR	VAR	VAR	HET	VAR	HET	VAR
MSN-17	MSN	F	DI	29.05	2012-12-18	800.951	VAR	VAR	VAR	VAR	VAR	VAR	VAR	HET	VAR	VAR	VAR
MSN-18	MSN	F	PRO	27.48	2012-12-18	669.3	VAR	VAR	VAR	VAR	VAR	VAR	VAR	HET	VAR	VAR	VAR
MSN-19	MSN	F	PRO	23.84	2012-12-18	878.184	VAR	VAR	HET	HET	VAR	VAR	VAR	REF	VAR	VAR	REF
MSN-20	MSN	F	ES	28.43	2012-12-18	753.519	VAR	VAR	VAR	VAR	VAR	VAR	VAR	HET	HET	VAR	VAR
MSN-21	MSN	F	ES	27.25	2012-12-18	1227.95	VAR	VAR	VAR	VAR	HET	VAR	VAR	VAR	VAR	VAR	VAR
MSN-22	MSN	F	DI	25.64	2012-12-18	1006.81	VAR	VAR	VAR	VAR	VAR	VAR	VAR	VAR	VAR	VAR	VAR
MSN-23	MSN	F	DI	27.58	2012-12-18	658.648	VAR	VAR	VAR	VAR	VAR	VAR	VAR	VAR	VAR	VAR	VAR
MSN-24	MSN	F	DI	25.5	2012-12-18	645.797	VAR	VAR	VAR	VAR	VAR	VAR	VAR	VAR	VAR	VAR	VAR
MSN-37	MSN	M	NO	34.62	2012-12-19	660.585	VAR	HET	VAR	HET	VAR	VAR	VAR	HET	VAR	VAR	VAR
MSN-38	MSN	M	NO	33.89	2012-12-19	610.87	VAR	VAR	VAR	VAR	VAR	VAR	VAR	VAR	VAR	VAR	VAR
MSN-39	MSN	M	NO	32.75	2012-12-19	686.327	VAR	VAR	VAR	VAR	VAR	VAR	VAR	VAR	VAR	VAR	VAR
MSN-40	MSN	M	NO	37.11	2012-12-19	771.037	VAR	VAR	VAR	VAR	HET	VAR	VAR	VAR	VAR	VAR	VAR
MSN-41	MSN	M	NO	33.16	2012-12-19	454.827	VAR	VAR	VAR	VAR	VAR	VAR	VAR	VAR	VAR	VAR	HET
MSN-42	MSN	M	NO	34.87	2012-12-19	653.417	VAR	VAR	VAR	VAR	HET	VAR	VAR	VAR	VAR	VAR	VAR
MSN-43	MSN	M	NO	35.72	2012-12-19	664.105	VAR	VAR	VAR	VAR	VAR	VAR	VAR	VAR	VAR	VAR	HET
MSN-44	MSN	M	NO	35.51	2012-12-19	731.354	VAR	VAR	VAR	VAR	VAR	VAR	VAR	VAR	VAR	VAR	HET
MSN-53	MSN	M	NO	33.58	2012-12-20	777.45	VAR	VAR	VAR	VAR	VAR	VAR	VAR	HET	VAR	VAR	HET
MSN-54	MSN	M	NO	33.47	2012-12-20	525.186	VAR	VAR	VAR	VAR	VAR	VAR	VAR	VAR	VAR	VAR	HET
MSN-55	MSN	M	NO	35.99	2012-12-20	589.743	VAR	VAR	HET	VAR	VAR	VAR	VAR	HET	VAR	VAR	HET
MSN-56	MSN	M	NO	33.81	2012-12-20	770.422	VAR	VAR	HET	VAR	VAR	VAR	VAR	HET	VAR	VAR	HET
MSN-57	MSN	M	NO	35.96	2012-12-20	508.085	VAR	VAR	VAR	VAR	VAR	VAR	VAR	VAR	VAR	VAR	VAR
MSN-58	MSN	M	NO	35.74	2012-12-20	473.757	VAR	VAR	VAR	VAR	VAR	VAR	VAR	HET	VAR	VAR	VAR
MSN-59	MSN	M	NO	35.4	2012-12-20	630.212	VAR	VAR	VAR	VAR	VAR	VAR	VAR	VAR	HET	VAR	HET
MSN-60	MSN	M	NO	38.57	2012-12-20	867.724	VAR	VAR	VAR	VAR	VAR	VAR	HET	HET	VAR	VAR	VAR
MaD2-01	MaD2	F	NA	NA	NA	NA	HET	HET	REF	REF	REF	HET	HET	HET	REF	REF	REF
MaD2-02	MaD2	F	NA	NA	NA	NA	REF	HET	REF	REF	REF	REF	HET	REF	REF	REF	REF
MaD2-03	MaD2	F	NA	NA	NA	NA	REF	REF	REF	REF	REF	REF	REF	REF	REF	REF	REF

## Sheet: S3C
S3C Table: Allele Ratios and Fisher's Exact Tests
SNP	ICR_REFa	ICR_VARa	MSN_REFa	MSN_VARa	Fisher_exact_p_value	FDR_Fisher_exact_p_value
Cad_rs32448955	57	7	11	53	5.07e-17	6.97e-17
Ces1b_rs46240219	54	10	3	61	1.14e-21	2.09e-21
Cp_rs229107106	59	5	0	64	9.38e-31	5.16e-30
Hltf_rs249540763	59	5	0	64	9.38e-31	5.16e-30
Lpcat2b_rs52046200	63	1	5	59	5.23e-29	1.92e-28
Npas2_rs32105673	47	17	2	62	7.94e-18	1.25e-17
Nrac_rs4967734	44	20	16	48	1.2e-06	1.2e-06
Polr3c_rs37476734	45	19	2	62	1.38e-16	1.69e-16
Slc5a7_rs51867594	55	9	1	63	3.99e-25	1.1e-24
Smarca4_R351Q	51	13	1	63	6.66e-22	1.46e-21
Trpv1_rs3693060	44	20	2	62	5.44e-16	5.99e-16

## Sheet: S3D
S3D Table: Genotype Ratios and Hardy-Weinberg Equilibrium Calculations
SNP	ICR_REF	ICR_HET	ICR_VAR	MSN_REF	MSN_HET	MSN_VAR	ICR_HWE_chisq	ICR_HWE_df	ICR_HWE_p_value	MSN_HWE_chisq	MSN_HWE_df	MSN_HWE_p_value	FDR_ICR_HWE_p_value	FDR_MSN_HWE_p_value
Cad_rs32448955	25	7	0	1	9	22	0.48261	1	0.487242	0.00461327	1	0.945848	0.86853	1
Ces1b_rs46240219	23	8	1	0	3	29	0.0860357	1	0.769279	0.0773985	1	0.780854	0.896793	1
Cp_rs229107106	27	5	0	0	0	32	0.229819	1	0.631658	0	1	1	0.86853	1
Hltf_rs249540763	27	5	0	0	0	32	0.229819	1	0.631658	0	1	1	0.86853	1
Lpcat2b_rs52046200	31	1	0	0	5	27	0.00806248	1	0.928453	0.229819	1	0.631658	0.928453	1
Npas2_rs32105673	17	13	2	0	2	30	0.0545864	1	0.815267	0.0332986	1	0.855207	0.896793	1
Nrac_rs4967734	13	18	1	1	14	17	3.05719	1	0.0803806	0.888889	1	0.345779	0.442093	1
Polr3c_rs37476734	13	19	0	0	2	30	5.70469	1	0.0169196	0.0332986	1	0.855207	0.186116	1
Slc5a7_rs51867594	23	9	0	0	1	31	0.85686	1	0.354619	0.00806248	1	0.928453	0.86853	1
Smarca4_R351Q	19	13	0	0	1	31	2.0792	1	0.149318	0.00806248	1	0.928453	0.547501	1
Trpv1_rs3693060	16	12	4	0	2	30	0.518347	1	0.471548	0.0332986	1	0.855207	0.86853	1
